# Supplementary material for: Integrating homeless persons with mental health conditions back into low resource communities: A cross-sectional study
Source: PLOS Ment Health. 2026 Mar 20;3(3):e0000510. doi: 10.1371/journal.pmen.0000510 (PMC13004371; doi:10.1371/journal.pmen.0000510)
Supplement: S1 Data — (CSV) [file pmen.0000510.s003.csv]

AGE	LEVEL OF EDUCATION	MARITAL STATUS	EMPLOYMENT PRO1R TO PICK-UP	RELIGION	DURATION OF STAY ON THE STREETS in YEARS	NUMBER OF CHILDREN	SEX	PLACE OF PICK-UP	DISTRICT OF PICK-UP	HISTORY OF PREVIOUS PSYCHIATRIC CARE (YES=0/NO=1)	HISTORY OF PYSCHOACTIVE SUBSTANCE USE (YES=0/NO=1)	DATE OF PICK-UP (D/M/Y)	DIAG1SIS	MEDICAL DIAG1SIS	NHIS (0-DONE/1-1T DONE	DIAG1STIC INVESTIGATIONS	CARE RECEIVED OUTSIDE PANTANG HOSPITAL (FACILITY NAME AND TREATMENT RECEIVED)	TRACING OF FAMILY/HOME (0- SUCCESSFUL/1- 1T SUCCESSFUL)	CPN/CMHO IN COMMUNITY	DISTRIC SW	DATE CLIENT WAS WELL E1UGH TO BE MANAGED AT HOME	DATE OF REPATRIATION (D/M/Y)	DURATION OF STAY(days)	DURATION OF STAY( months	DISTRICT OF REPATRAITION	REGION OF REPATRIATION	SUSTAINABLE SOURCE OF LIVELIHOOD LINKED TO (NAME OF ORGANISATION OR INTERVENTION)	CLIENTS' CURRENT ACTIVITIES	STILL ON ADMISSION (0-0/1-1/2- Abscond/3- Dead)	Primary Sponsor
38	1	2	2	0	2	3	1	ADENTA BARRIER	ADENTAN	0	1	10/07/2016	0	DYSLIPIDAEMIA DENTAL CARIES HAERRHOMIDES	0	ROUTINE LABS	NIL	0	0	0	09/01/1900	Wednesday, 22 February 2017	227	7.566666667	AKYEM APEGWA	EASTERN REGION	was set up in trading of soap bussiness	Client has still 1t been found, since she absconded from home.	1	0
30	2	0	9	0	2	0	0	ADENTA	ADENTAN	1	0	14/02/2017	0	NIL	0	ROUTINE LABS	NIL	0	1	1	09/01/1900	Thursday, 2 July 2020	1234	41.13333333			1	DISCHARGED AND REPARTRIATED TO SIERRE LEONE	1	0
45	0	0	2	0	99	2	1	SAKUMO1	TEMA WEST MUNICIPAL	1	1	28/02/2017	0	DYSLIPIDAEMIA	0	ROUTINE LABS	NIL	0	0	0	09/01/1900	Tuesday, 21 May 2019	812	27.06666667	ASIKUMA ODOBEN	CENTRAL REGION	1	RELATIVE WHOM TEAM IS IN CONTACT WITH HAS FINALLY GIVEN LANDMARK TO CLIENTS HOME, AFTER SEVERAL PERSUATIONS. LANDMARK COMMUNICATED TO CPN. LANDMARK IS BREMAN BENIN. THEN PICK A AND ALIGHT AT PENTECOST. LOCATE THE FITTING SHOP AND ASK OF SISTER RITA HOUSE, THAT'S CLIENT'S RESIDENCE. CPN HAS GIVEN ASSURANCE TO TRCA CLINT'S HOME	1	0
39	9	9	9	1	5	9	1	ATOMIC ROUNDABOUT	LANKWANTANANG	9	9	13/02/2020	0		1	ROUTINE LABS	NIL	1	1	1	09/01/1900	Monday, 16 March 2020	32	1.066666667	9	9	1	ABCONDED FROM THE WARD WHILES ON ADMIISON	2	0
45	9	0	0	2	2	0	0	MADINA	LANKWANTANANG	0	0	09/07/2017	0		1	ROUTINE LABS	NIL	0	0	0	09/01/1900	Wednesday, 28 August 2019	780	26	AGBOZOME	VOLTA	1	According to brother, client lives home to roam but comes back to sleep like previously.CPN whom the team was is contact with for client's follow-up is 1 more in the community. Process ongoing to get a1ther CPN to follow up on client.	1	0
34	0	9	0	0	9	9	0	ADENTA SAKORA	ADENTAN	0	1	23/02/2020	0	LEFT SHIN ULCER	0	ROUTINE LABS	NIL	0	1	1	09/01/1900		-43884	-1462.8				RELATIVES TRACED BUT HAVE ABUNDONDED CLIENT. PREPARATIONS ONGOING TO ENGAGE STAKEHOLDERS IN CLIENTS COMMUNITY IN REPATRIATION. PROCESS ONGOING FOR CLIENT TO PUBLICISED AS A MISSING PERSON.	0	0
30	1	0	0	0	2		1	ADENTA	ADENTAN	1		30/08/2019	0	NIL	1	ROUTINE LABS	NIL	0	0	0	09/01/1900	Wednesday, 1 April 2020	215	7.166666667	SOGAKOPE	VOLTA	1	ABCONDED FROM HOME. SINCE 1T RETURNED OR FOUND	1	2
28	1	0	0	0	2	4	1	LEGON ABEASE	AYAWASO	0	1	18/12/2019	0	ALLERGIC CONJUCTIVITIES	0	ROUTINE LABS	NIL	0	0	0	09/01/1900	Sunday, 19 July 2020	214	7.133333333	LANKWANTANANG	GREATER ACCRA	SET UP IN TRADING BY LIC, HER SPONSORS	SHE DEFAULTED REVIEW AND TREATMENT AND WAS 1T WELL. THROUGH ASSSIGNED CMHO'S FREQUENT VISIT, MEDICATION ADMINISTRATION AND SUPERVISION, SHE IS DOING WELL. HAS RESUMED HER BUSINESS BUT HAS LESS FUNDS 1W. SHE WAS LAST VISITED ON 31/12/24	1	1
34	0	0	2	0	2	2	1	LABONE	LADMA	9	1	22/02/2019	0	HYPERTENSION	0	ROUTINE LABS	NIL	1			09/01/1900		-43518	-1450.6			1	CLIENT IS ON ADMIISION AT WARD 11. HAS GIVEN SOME INFORMATION ABOUT HER FAMILY IN WA. FAMILY TRACING WAS UNSUCCESSFUL	0	3
35	2	2	0	0	2	3	0	LABONE	LADMA	9	0	22/02/2020	0	HYPERTENSION	0	ROUTINE LABS	NIL	1			09/01/1900		-43883	-1462.766667			1	CLIENT IS ON ADMIISION AT WARD 12. CLIENT IS A FOREIGN NATIONAL. PROCEES ONGOING TO REPATRIATE THROUGH BENIN EMBASSY	0	3
30	0	0	2	0	99	0	0	PANTANG JUNCTION	LANKWANTANANG	0	0	10/02/2020	0,1	NIL	1	ROUTINE LABS	NIL	0	0	0	09/01/1900	Thursday, 25 June 2020	136	4.533333333	KASOA	CENTRAL REGION	Security Officer	1T ATTENDING REVIEW. MEDICATIONS ARE SENT TO HIM THROUGH HIS ASSIGNED SCMHO (RICHMOND BAFFOE)	1	0
40	0	0	2	0	5	4	1	ADENTA BARRIER	ADENTAN	0	1	20/01/2020		DENTAL CARIES	0	ROUTINE LABS	NIL	0	1	1	09/01/1900	Wednesday, 26 August 2020	219	7.3	LAPAZ	GREATER ACCRA	1	SHE ATTENDS REVIEW ACCOMPANIED BY HER DAUGHTER AND SOMETIMES DAUGHTER ATTENDS ON HER BEHALF. SHE'S DOING WELL AT HOME AND ASSIST IN DAILY ACTIVITIES	1	0
37	1	3	2	0	1	5	1	AMRAHYIA	ADENTAN	0	1	31/03/2020	0	GESTATIONAL HYPERTENSION	0	ROUTINE LABS	CAESARIAN SECTION (LEKMA HOSPITAL) BILL PAID BY GOOD SAMARITTAN	0	0	0	09/01/1900	Wednesday, 26 August 2020	148	4.933333333	KWABENG	EASTERN REGION	1	RELAPSED AND ABSCONDED FROM HOME.	1	0
24	1	0	2	0	10	1	1	DANFA	LANKWANTANANG	0	1	10/02/2019	0		0	ROUTINE LABS	NIL	0	0	0	09/01/1900	Wednesday, 26 August 2020	563	18.76666667	CAPE COAST	CENTRAL REGION	1	SHE ATTENDS REVIEW. SHE'S DOING WELL AT HOME AND ASSIST IN HOUSECHORES. BROTHER HAS SUPPORTED HER INTO PETTY TRADING	1	0
30	2	0	2	0	99	0	0	ROMAN RIDGE	AYAWASO WEST	0	0	13/09/2021	0		1	ROUTINE LABS	NIL	0	1		09/01/1900	Wednesday, 27 October 2021	44	1.466666667			1	HE IS DOING WELL, THOUGH 1T STILL ATTENDING REVIEW, DESPITE SEVERAL PROMISES.	1	2
50	3	3	9	1	9	9	0	ROMAN RIDGE	AYAWASO WEST	9	9	21/09/2021	0		0	ROUTINE LABS	NIL	1			09/01/1900	Monday, 1 November 2021	41	1.366666667			1	ABSCONDED WHILST ON ADMISSION AND HAS SINCE 1T BEEN FOUND	2	2
40	1	0	2	0	2	0	0	ROMAN RIDGE	AYAWASO WEST	0	0	21/09/2021	0	CELLULITIS OF THE FINGER	0	ROUTINE LABS	PLASTIC SURGERY ON LEFT FINGER (KORLE-BU)	0	0	1	09/01/1900	Wednesday, 9 March 2022	169	5.633333333	KORLEGON1	Greater Accra	1	DOING WELL. ASSIST IN HOUSE CHORES. FAMILY EXPRESS FINANCIAL CHALLENGE IN SUPPORTING HIS FEEDING AND TREATMENT, SINCE HIS BIOLOGICAL MOTHER HAS NEVER VISITED SINCE HE WAS DISCHARGED TO HER AUNTY AT KORLEGON1. THEY WOULD APPRECIATED IF THERE'S SOME SUSTAINABLE SUPPORT. CLIENT HAS DEFAULTED REVIEW AND MEDICATION. PROCESS ON ONGOING TO SEND HIM MEDICATIONS THROUGH THE CPN	1	2
45	2	0	0	0	9	9	0	ATOMIC ROUNDABOUT	LANKWANTANANG	0	9	30/12/2021	0		0	ROUTINE LABS	NIL	1					-44560	-1485.333333				STILL ON ADMISSION AT WARD 12. 1T ABLE TO GIVE TRACEABLE INFORMATION	0	0
40	9	9	9	0	5	9	0	ADENTA	ADENTAN	9	9	30/12/2021	0		0	ROUTINE LABS	NIL	1				Thursday, 30 December 2021	0	0			1	ABSCONDED FROM WARD 12.	2	0
42	2	0	0	0	17	0	0	ATOMIC ROUNDABOUT	LANKWANTANANG	0	0	30/12/2021	0		0	ROUTINE LABS	NIL	0	1	1		Monday, 16 May 2022	137	4.566666667	KWABENYA	GREATER ACCRA	1	DOING WELL AT HOME. ATTENDS REVIEW ACCOMPANIED BY MOTHER. ABLE TO PERFOM HOUSE CHORES. HE IS ENGAGED IN THE REARING OF LOCAL FOWLS AND HAS RECORDED INCREASE IN THEIR NUMBER	1	0
29	2	0	0	1	2	0	0	PANTANG BRIDGE	LANKWANTANANG	0	0	31/12/2021	0		0	ROUTINE LABS	NIL	0	0	1		Friday, 25 March 2022	84	2.8	YEJI	BO1 EAST	1	Client has relapsed and has left home roaming on the streets of the town.	1	0
27	2	9	9	0	9	9	1	ASHIEYIE	ADENTAN	0	0	23/09/2022	0		0	ROUTINE LABS	NIL	1				Tuesday, 27 September 2022	4	0.133333333			1	ABSCONDED WHILST ON ADMISSION AT WARD 7	2	0
52	1	0	9	0	9	2	1	BREKUSO	DOME-KWABENYA	9	1	19/07/2022	0		0	ROUTINE LABS	NIL	1					-44761	-1492.033333				IN-PATIENT AT WARD 11. CLIENT WAS INTERVIEWD BY THE TOGO HIGH COMMISSION IN GHANA BUT SHE WASN'T ABLE TO GIVE E1UGH INFORMATION TO TRACE HER FAMILY, FOR REPARTRAITION.	0	1
23	2	0	2	0	2	0	0	OYARIFA	LANKWANTANANG	0	0	26/09/2022	0		0	ROUTINE LABS	NIL	0	0			Friday, 26 May 2023	242	8.066666667	AKWAPIM SOUTH	EASTERN REGION	1	Client was spotted roaming along the Oyarifa road. Uncle reached on phone and he admitted client has left home and is back on the streets. He said they have information that he's in the company of some vulcanizers on the Oyarifa Pantang road. The family however is feedup with client and considers him a "bad boy" and a "devil" their late sister brought to the family to torment them. They are there…	1	0
32	2	1	2	0	2	2	1	DOME	DOME-KWABENYA	0	1	29/12/2022	0	RVI	0	ROUTINE LABS	NIL	0	0			Monday, 20 February 2023	53	1.766666667	AFRAM PLAINS	EASTERN REGION	1	CLIENT IS DOING WELL. HER MOTHER ENSURES SHE TAKES HER MEDICATIONS. SHE DOES 1T WANT ANYONE FROM PANTANG HOSPITAL TO CALL HER. SPONSOR HAS SUPPORT TO PURCHASE CLIENT'S MEDICATION, SINCE RELATIVES CAN1T AFFORD.	1	3
40	1	3	2	0	3	3	1	LAPAZ	OKAI-KWEI SOUTH	0	1	29/12/2022	0		0	ROUTINE LABS	NIL	0					-44924	-1497.466667			NIL	STILL ON ADMISSION AT WARD 11. FAMILY TRACED BUT ARE RELUNCTANT IN ACCEPTING HER HOME. PROCESS ONGOING TO INVOLVE STAKEHOLDERS IN CLIENT'S REPARTRIATION. DISCUSSION ALSO ONGOING IF CLIENT CAN BE EMPLOYED AS CASUAL STAFF IN THE FACILITY.	0	0
54	3	0	0	0		0	0	OKPONGLO	AYAWASO WEST	0	0	12/05/2023	0	HYPERTENSION	0	ROUTINE LABS	NIL	0	0		11/06/2023	Friday, 13 December 2024	581	19.36666667	LANkwantanang Madina	GREATER ACCRA	NIL	Client's family has been traced at Madina. He has been discharged and family have come for him. He attended review on 27/12/24	1	0
36	9	0	2	0	9	0	0	LA	LADMA	1	9	06/07/2023	2		0	ROUTINE LABS	NIL	1			11/06/2023		-45113	-1503.766667				INPATIENT AT WARD 9. 1T GIVING TRACEABLE INFORMATION. CLIENT WAS VISITED BY A SOCIAL WORKER FROM LADMA. THE ASSEMBLY WILL TAKE RESPONSIBILITY OF CARING FOR CLIENT WHEN HE'S DISCHARGED.	0	4
31	1	0	2	1	99	1	1	AMERICAN EMBASSY.CANTOMENT	LADMA	0		07/07/2023	0		1	ROUTINE LABS	NIL	0				Thursday, 14 September 2023	69	2.3	KASOA	CENTRAL REGION	1	SHE IS DOING WELL AT HOME. PERFORMS HOUSE CHORES BUT 1T WORKING. ATTENDS REVIEW ALONE AT KASOA POLYCLINIC. CPN ALSO INVOLVED IN HER CARE	1	4
25	2	0	0	0	99	0	1	JEJETI	ATIWA EAST	0	1	17/07/2023	0		1	ROUTINE LABS	NIL	0				Thursday, 24 August 2023	38	1.266666667	ATIWA EAST	EASTERN REGION	1	DOING WELL AT HOME. ASSISTING FAMILY AT HOME AND SELLS FRUITS. SHE ATTENDS REVIEWS REGULARLY AND STILL INVOLVED IN HER FRUIT SELLING BUSINESS	1	0
24	2	0	2	0	3	0	1	ABOKOBI BOI	GA-EAST	0	0	26/07/2023	0		1	ROUTINE LABS	NIL	0				Thursday, 2 November 2023	99	3.3	NIGERIA	NIGERIA	1	DISCHARGED HOME THROUGH THE NIGERIA HIGH COMMISSION IN GHANA. SHE LIVES WITH HER AUNTY IN LAGOS WHOM SHE'S ASSISTING IN HER SCHOOL AS A TEACHERS. SHE IS HOWEVER 1T CONTINUING THE MEDICATIONS BUT SAYS SHE IS EMPLOYING POSITIVE COPING MECHANISMS IN MANAGING HER STRESSORS	1	0
36	0	0	2	0	1	2	1	PRAMPRAM	PRAMPRAM	0	1	22/08/2023	0		1	ROUTINE LABS	NIL	0				Thursday, 23 November 2023	93	3.1	BUKOM	GREATER ACCRA	1	DOING WELL AT HOME	1	4
32	0	0	2	0	9	0	1	WISCONSIN UNIVERSITY	GA-EAST	9	9	13/09/2023	0		0	ROUTINE LABS	NIL	1			28/08/2024		-45182	-1506.066667				IN-PATIENT AT WARD 9. 1T GIVING TRAECABLE LANDMARKS.	0	3
41	0	0	2	0	1	0	1	ADENTA	ADENTAN	0	0	05/10/2023	0		1	ROUTINE LABS	NIL	0				Friday, 24 May 2024	232	7.733333333			1	DISCHARGED AND REPARTRIATED TO TOGO THROUGH THE TOGO HIGH COMMISSION IN GHANA	1	0
37	1	0	9	0	9	9	0	ATOMIC JUNCTION	LANKWANTANANG	9	9	06/10/2023	2	HYPERTENSION	0	ROUTINE LABS	NIL	1			10/12/2023		-45205	-1506.833333				ON ADMISSION AT WARD 9/13. 1T GIVING TRACEABLE INFORMATION.	0	0
44	0	0	2	0	2	1	1	ATOMIC JUNCTION	LANKWANTANANG	0	0	05/10/2023	0		0	ROUTINE LABS	NIL	0					-45204	-1506.8				ON ADMISSION AT WARD 11. FAMILY TRACED BUT ARE 1T COOPERATING TO ASSIST IN CLIENT'S DISCHARGE HOME. PROCESSES ONGOING TO INVOLVE STAKEHOLDERS IN HER COMMUNITY FOR HER REPATRIATION.	0	0
35	2	0	2	0	99	0	1	AMARAHIA	ADENTAN	0	1	05/10/2023	0		1	ROUTINE LABS	NIL	0				Thursday, 30 November 2023	56	1.866666667	ADENTA	GREATER ACCRA	1	CLIENT HAS DEFAULTED REVIEW AND 1T TAKING MEDICATION. SHE SAYS SHE IS FEELING WELL. THE TEAM VISITED HER AND SHE IS A CLIENT FOR E STUDENT'S CARE STUDY. PREPARATIONS ONGOING TO SUPPLY CLIENT'S MEDICATIONS AT HOME	1	0
56	0	0	2	0	9		1	FRAFRAHA	ADENTAN	0	1	06/10/2023	0		0	ROUTINE LABS	NIL	1					-45205	-1506.833333			1	ON ADMISSION AT WARD 11. FAMILY TRACING WAS 1T SUCCESSFUL. PROCESS ONGOING TO TRY OTHER LANDMARKS SHE HAS GIVEN	0	0
46	0	0	2	0	1	1	1	GREATER GRACE PANTANG JUNCTION	LANKWANTANANG	0	1	05/10/2023	0		1	ROUTINE LABS	NIL	0				Wednesday, 29 November 2023	55	1.833333333	SUNYANI	BO1	1	She is doing very well at home, according to client, mother and brother. She attends reviews as scheduled. She is expanding her trading business but complaints of lack of funds. She is however grateful to the team for the follow-up calls	1	0
40	0	0	2	0	9	9	1	MADINA	LANKWANTANANG	9	9	09/10/2023	0		1	ROUTINE LABS	NIL	1					-45208	-1506.933333			1	CLIENT HAS PASSED ON. RIP	3	0
23	2	0	2	0	3	0	1	RITZ JUNCTION, MADINA	LANKWANTANANG	0	0	09/10/2023	0		1	ROUTINE LABS	NIL	0				Thursday, 7 December 2023	59	1.966666667	LA NKWANTANANG	GREATER ACCRA	1	CLIENT IS 1T ATTENDING REVIEW. PREPARATIONS ONGOING TO VISIT HER AT HOME	1	0
46	1	0	2	0	1	0	1	OYIBI JUNCTION	ADENTAN	0	1	09/10/2023	0		1	ROUTINE LABS	NIL	0				Tuesday, 13 February 2024	127	4.233333333	OYIBI	GREATER ACCRA	1	DOING WELL AT HOME. ATTENDS REVIEW UNACCOMPANIED.ENCOUNTED ISSUES WITH MOTHER BUT SOCIAL WELFARE OFFICER RESOLVED IT	1	0
41	0	2	2	0	9	2	1	ADENTA	ADENTAN	0	1	10/10/2023	0		1	ROUTINE LABS	NIL	0	0	0		Tuesday, 28 November 2023	49	1.633333333	LOWER MANYA KROBO	EASTERN REGION	1	DISCHARGED AND REPATRIATED TO HER FAMILY AT SOMANYA, TOGETHER WITH HER CHILDREN. SHE HOWEVER LEFT HER KIDS AND WENT TO ASHIAMAN.	1	0
23	0	9	2	0	9	9	0	ADENTA	ADENTAN	9	1	10/10/2023	0		1	ROUTINE LABS	NIL	1				Thursday, 2 November 2023	23	0.766666667			1	ABSCONDED FROM WARD 9	2	0
42	2	9	2	0	9	9	0	ADENTA	ADENTAN	9	1	10/10/2023	0		1	ROUTINE LABS	NIL	1				Saturday, 25 November 2023	46	1.533333333			1	ABSCONDED FROM WARD 9	2	0
45	1	0	2	0		2	1	OYIBI JUNCTION	ADENTAN	0	1	31/10/2023	0		0	ROUTINE LABS	NIL	0					-45230	-1507.666667			1	ON ADMISSION AT WARD 11. FAMILY 1T FORTHCOMING TO COME FOR CLIENT HOME. CPN AND OTHER STAKEHOLDERS INVOLVED IN THE PROCESS	1	0
50	1	0	2	0	1	1	1	OYIBI JUNCTION	ADENTAN	0	1	31/10/2023	0		1	ROUTINE LABS	NL	0				Thursday, 1 August 2024	275	9.166666667	AKWAPIM SOUTH	EASTERN REGION	1	CLIENT WAS REPATRIATED SUCCESSFULLY TO HER FAMILY AT ADAMROBE, IN THE AKWAPIN SOUTH DISTRICT. SHE WAS RECEIVED BY HER YOUNGER SISTER, HER NIECE AND OTHER MEMBERS OF THE FAMILY. CLIENT DID 1T REPORT FOR REVIEW AND WHEN THE FAMILY WAS CONTACTED, THEY SAID CLIENT HAS REFUSED TO STAY HOME AND CLAIMS THE CLOTHS SHE BROUGHT FROM THE HOSPITAL HAVE BEEN POISONED AND ALSO THE FAMILY WANTS TO POISON HER. S…	1	0
36	1	0	2	0	3	0	1	OYARIFA SCHOOL JUCTION	LANKWANTANANG	0	1	31/10/2023	0		1	ROUTINE LABS	NIL	0				Thursday, 22 February 2024	114	3.8		TOGO	1	DISCHARGED HOME THROUGH THE TOGO HIGH COMMISSION IN GHANA	0	0
45	0	0	2	0	99	0	0	OYIBI JUNCTION	ADENTAN	0	0	31/10/2023	0		1	ROUTINE LABS	NIL	0				Monday, 19 February 2024	111	3.7	AKUAPIM SOUTH	EASTERN REGION	1	CLIENT DOING WELL AT HOME. HE HAS HOWEVER DEFAULTED REVIEW AND HIS MEDICATIONS BECAUSE SISTER WHO ACCOMPANIES HIM FOR REVIEW IS UNWELL. SHE WILL BRING HIM FOR REVIEW SOON. PROCESS ONGOING TO VISIT CLIENT AT HOME	1	0
26	0	9	2	0	9	9	0	OYIBI JUNCTION	ADENTAN	0	9	31/10/2023	0		1	ROUTINE LABS	NIL	1					-45230	-1507.666667			1	ABSONDED FROM WARD 9	2	0
38	3	3	2	0	99	3	1	OYARIFA SPINTEX JUCTION	LANKWANTANANG	0	1	26/02/2024	0		1	ROUTINE LABS	NIL	0				Tuesday, 26 March 2024	29	0.966666667	LADMA	GREATER ACCRA	1	LIVES WITH HUSBAND AND KIDS. SHE IS DOING WELL AT HOME BUT 1T WORKING. SHE ATTENDS REVIEWS AS SCHEDULED	1	0
56	1	2	2	0	99	2	1	PANTANG HOSPITAL	LANKWANTANANG	0	1	12/01/2024	0		1	ROUTINE LABS	NIL	0				Tuesday, 12 March 2024	60	2	EJISU	EASTERN REGION	1	SHE DOING WELL AT HOME. HELPS IN HOUSE CHORES BUT 1T WORKING. SHE ATTENDS REVIEW AT KOFORIDUA REGIONAL HOSPITAL .SON WILL BRING HER FOR REVIEW AT PANTANG HOSPITAL SOON	1	0
43	1	0	2	0	9	0	0	CANTOMENT	LADMA	9	1	20/02/2024	0		1	ROUTINE LABS	NIL	0				Wednesday, 15 May 2024	85	2.833333333	MESHEL CAMP	GREATER ACCRA	1	DISCHARGED TO THE GOOD SAMARITHAN AND REPATRIATED TO FAMILY IN NIGERIA	1	3
50	0	2	2	0	1	7	1	OYARIFA	LANKWANTANANG	0	0	22/03/2024	0		1	ROUTINE LABS	NIL	0				Thursday, 1 August 2024	132	4.4	WEIJA, GBAWE	GREATER ACCRA	1	SHE IS DOING AT HOME. ASSISSTS WITH HOUSE CHORES BUT 1T WORKING. HAS DEFAULTED REVIEW AND MEDICATIONS FINISHED. BROTHER IN- LAW HAS ASSURED TEAM TO BRING HER FOR REVIEW ON 20/12/2024. THEY DID MAKE IT FOR REVIEW	1	0
26	2	0	2	0	99	1	1	NYAMEKROM	LANKWANTANANG	0	1	26/03/2024	0		1	ROUTINE LABS	NIL	0				Thursday, 27 June 2024	93	3.1	LANKWANTANANG	GREATER ACCRA	1	SHE ATTENDS REVIEW UNACCOMPANIED. CONSENTED TO AN INTERVIEW FOR THE STCF DOCUMENTARY. SHE WAS VISITED BY THE TEAM AND SHE IS A CLIENT FOR A STUDENT'S CARE STUDY	1	0
24	1	0	2	0	3	2	1	ADENTA	ADENTAN	0	1	25/04/2024	0	MULTIPLE PREGNANCY	1	ROUTINE LABS	NIL	0	0	0		Thursday, 20 June 2024	56	1.866666667	ADENTAN	GREATER ACCRA	1	PROCESS ONGOING TO SEND CLIENT TO HER FAMILY IN ASHANTI REGION, SINCE SHE COULD 1T TRACE FAMILY AT ADENTA. CLIENT HOWEVER REFUSES TO STAY IN THE HOSPITAL WHILE THE PROCESS IS ONGOING. SHE IS 1 MORE AT THE LOCATION SHE WAS SENT TO AND 1 ONE K1WS HER WHEREABOUTS	1	0
22	0	0	2	0	1	0	1	OYARIFA- KB JUNCTION	LANKWANTANANG	0	1	06/05/2024	0	NIL	1	ROUTINE LABS	NIL	0	0			Thursday, 25 July 2024	80	2.666666667	FANTEAKWA	EASTERN REGION	1	DOING WELL AT HOME. ASSISTS IN HOUSE CHORES BUT 1T WORKING. MEDICATIONS FOR 3 MONTHS SENT TO CLIENT THROUGH	1	0
26	1	0	2	0	9	9	1	ADENTA	ADENTAN	9	9	15/05/2024	0	NIL	1	ROUTINE LABS	NIL	0					-45427	-1514.233333			1	ON ADMISSION AT WARD 7. HUSBAND TRACED AT ASHIAMAN AND PREPARATION PROCESS ONGOING FOR FAMILY IN IVORY COAST TO FOR FAMILY DISCUSSION.	0	0
27	1	0	2	0	9	9	1	NSAKANA SAWMILL JUNCTION	AMASAMAN	1	1	16/05/2024	0	NIL	0	ROUTINE LABS	NIL	0			25/06/2024		-45428	-1514.266667				ON ADMISSION AT WARD 7. HOME TRACING PROCEESS ONGOING BUT CLIENT'S LANDMARKS ARE 1T ACCURATE	0	0
37	1	0	2	0	2	3	1	AGBOGA JUNCTION	KWABENYA	0	1	06/05/2024	0	NIL	0	ROUTINE LABS	NIL	0				Thursday, 24 October 2024	171	5.7	ASAMANKESE	EASTERN REGION	1	SHE ASSISTS IN HOUSE CHORES BUT YET TO START WORKING. SHE IS HOWEVER RELUNCTANT TO CONTINUE TREATMENT WITH THE REASON THAT SHE IS 1T SICK	1	0
21	1	0	2	0	1	2	1	ASHALEY BOTWE	ADENTAN	1	1	16/05/2024	0	NIL	0	ROUTINE LABS	NIL	0	0			Friday, 27 September 2024	134	4.466666667		CENTRAL REGION	1	SHE IS DOING WELL AT HOME. ASSISTS WITH HOUSE CHORES AND FARM WORK. SHE ATTENDS REVIEW AT NKUM HEALTH CENTRE AND CPN ALSO VISITS. MOTHER COMPLAINS OF CLIENT BEING SLOW IN MOVEMENT	1	0
24	0	0	2	0	99	0	1	AYIKUMA	SHAI-OSU DOKU	1	0	16/05/2024	0	NIL	1	ROUTINE LABS	NIL	0	1	1		Monday, 10 June 2024	25	0.833333333	SHAI-OSU DOKU	GREATER ACCRA	1	Back to dinking from last update. Boyfriend however unreacheable. Efforts ongoing to reach him and speak to client	1	0
36	1	0	2	0	2	0	1	AYIKUMA	SHAI-OSU DOKU	0	1	17/05/2024	0	NIL	1	ROUTINE LABS	NIL	0				Thursday, 25 July 2024	69	2.3	FANTEAKWA		0	CPN in community i1lved in her care. Uncle said that due to network challenges in the town, he should be contacted on Wednesdays and Fridays, when he will be in the town with good network. Uncle expressed challenge in the affordabilty of client's medications in the community. Medications sent to them through CPN	1	0
30	1	0	0	0	99	0	0	ADENTA ROWRI JUNCTION	ADENTAN	0	0	22/05/2024	0	NIL	1	ROUTINE LABS	NIL	0	0	0	27/05/2024	Thursday, 20 June 2024	29	0.966666667	ADENTAN	GREATER ACCRA	1	He is doing well but 1t working. Last review 31/12/2024	1	0
35	0	0	2	0	5	9	0	VALLEY VIEW	ADENTAN	9	1	22/05/2024	0	NIL	0	ROUTINE LABS	NIL	1			16/12/2024		-45434	-1514.466667				ON ADMISSION ON WARD 9. HE HAS 1W STARTED COMMUNICATING BUT IS YET TO GIVE INFORMATION ABOUT FAMILY FOR TRACING	0	0
30	0	0	9	0	9	9	1	ADENTA STATION	ADENTAN	0	1	22/05/2024	0	NIL	0	ROUTINE LABS	NIL	1					-45434	-1514.466667				TRANSOUT TO WARD 11. SHE IS IMPROVING GRADUALLY BUT YET TO GIVE INFORMATION ABOUT HER FAMILY	0	0
42	2	0	0	0	9	9	0	ADENTA	ADENTAN	1	1	07/06/2024	0	NIL	0	ROUTINE LABS	NIL	1			25/06/2024		-45450	-1515				CLIENT IS A NIGERIAN. CLIENT HAS BEEN VISITED BY THE NIGERIA HIGH COMISSION IN GHANA. HOME TRACING PROCESS ONGOING	0	0
30	2	0	0	0	99	0	1	ADENTA	ADENTAN	0	1	28/06/2024	0	NIL	0	ROUTINE LABS	NIL	0		0		Thursday, 8 August 2024	41	1.366666667	ADA WEST	GREATER ACCRA	1	doing well at home. Assists in house chores but 1t working	1	4
41	1	0	2	0	99	1	1	KWABENYA	DOME-KWABENYA	1	1	07/06/2024	0	HYPERTENSION	0	ROUTINE LABS	NIL	0	0			Friday, 27 September 2024	112	3.733333333	DOME-KWABENYA	GREATER ACCRA	1	Doing well at home and is engaged in trading of second hand cloths in Accra Central. She has however defaulted review. CPN in community engaging family to address the situation	1	0
30	1	0	0	0	99	0	1	WEIJA GBAWE	WEIJA GBAWE	0	1	01/07/2024	0	NIL	0	ROUTINE LABS	NIL	0				Tuesday, 30 July 2024	29	0.966666667	WEIJA-GBAWE	GREATER ACCRA	1	Doing well at home. Attends review	1	4
32	9	9	9	0	99	9	0	AMANFRO	GA SOUTH MUNICIPAL	0	0	30/07/2024	1	NIL	0	ROUTINE LABS	NIL	0					-45503	-1516.766667				ON ADMISSION AT WARD 9. HE WAS VISITED BY THE NGO WHICH FACILITATED HIS ADMISSION AND HIS FAMILY	0	2
50	1	9	0	0	99	3	1	PANTANG HOSPITAL	LANKWANTANANG	0	1	31/07/2024	0	NIL	0	ROUTINE LABS	NIL	0	0			Friday, 27 September 2024	58	1.933333333	DOME-KWABENYA	GREATER ACCRA	1	Client is currently having social issues with family and children. Children don't want to stay with her in Accra and family in her hometown have also refused to accommodate her again because she was causing a nuisance to them. CPN and Social Welfare working to resolve the issues with family.	1	0
36	1	9	9	0	2	9	0	WEIJA GBAWE	WEIJA GBAWE	0	1	13/09/2024	0	NIL	0	ROUTINE LABS	NIL	0			30/10/2024	Monday, 12 February 2024	-214	-7.133333333	WEIJA-GBAWE	GREATER ACCRA		Discharged home. Client has defaulted his first review post discharge scheduled for 17/12/24. Family contacted and have assured bringing client for review	1	0
35	1	0	0	0	99	1	1	ODA	ODA	0	1	15/09/2024	0	NIL	0	ROUTINE LABS	NIL	0			5/11//2024	Tuesday, 26 November 2024	72	2.4	ODA	EASTERN REGION		Discharged home and doing well	1	1
50	1	0	0	0	3	9	1	SPANNER BUS STOP, ACCRA MAIL	AYAWASO WEST WOUGON	9	9	30/09/2024	0	Hypertensive Heart Disease ?Heart Failure History of CVA with Lateralizing signs/Bilateral lower limb edema r/o Electolyte	0	ROUTINE LABS		0					-45565	-1518.833333				On admission at ward 12. Processes ongoing to repartriate him to the family	0	0
28	1	0	0	0	1	0	1	SPANNER BUS STOP, ACCRA MAIL	AYAWASO WEST WOUGON	0	0	30/09/2024	0,1		0	ROUTINE LABS		0			20/11/2024		-45565	-1518.833333				On admission at ward 9. Processes ongoing to repartriate him to his family soon	0	0
43	9	9	9	0	9	9	1	ABELEMKPE TRAFFIC LIGHT	GA WEST MUNICIPAL			21/10/2024	0		1	ROUTINE LABS		1					-45586	-1519.533333				On Admisson	0	0
46	4	0	3	0	99	1	1	POKUASE STATION	AMASAMAN	0	0	07/11/2024	1	nil	1	ROUTINE LABS		0			30/12/2024		-45603	-1520.1				On admission at ward 9. Family have been traced and involved in his treatment. Was granted parole to attend to issues about his work and finances and he's back on the ward. Discussions ongoing with employer to enable him go for the Rehab program	0	2
32	2	0	0	1	99	0	1	PANTANG HOSPITAL, SECURITY POST	LA-NKWATANANG MADINA	0	0	08/11/2024	1	nil	1	ROUTINE LABS		0			04/12/2024	Friday, 20 December 2024	42	1.4	LA-NKWATANANG MADINA	Greater Accra		Discharged home. Client has defaulted his first review post discharge scheduked for 25/12/24. efforts to reach family to enquire client's whereaboutshas proved futile. Processes ongoing to visit family at Madina	1	0
28	9	9	9	0	99	9	0	WEST HILLS MALL	WEIJA GBAWE	9	9	26/12/2024	0	Bilateral Pitting Oedema 3. Generalised Healing Rash with Plurieties	1	ROUTINE LABS		1					-45652	-1521.733333				on admission at ward 7	0	0
42	9	9	9	0	99	9	0	OYARIFA, TTPPER JUNCTION	LA-NKWATANANG MADINA	9	9	27/12/2024	0	nil	1	ROUTINE LABS		1					-45653	-1521.766667				on admission at ward 7.	0	0
