# Supplementary material for: Integrating homeless persons with mental health conditions back into low resource communities: A cross-sectional study
Source: PLOS Ment Health. 2026 Mar 20;3(3):e0000510. doi: 10.1371/journal.pmen.0000510 (PMC13004371; doi:10.1371/journal.pmen.0000510)
Supplement: S2 Data — (XLSX) [file pmen.0000510.s004.xlsx]

## Sheet: Sheet1
	MONTHLY FOLLOW-UP FEEDBACK SHEET FOR JANUARY 2023
NAME OF CLIENT CALLED	DATE OF FOLLOW-UP CALL	NAME OF STAFF CALLING	TIME OF CALL	BEN. CURRENT ACTIVITY	BEN. CURRENT OCCUPATION	HOW WELL IS BEN. DOING (BEN. PERSPECTIVE)	HOW WELL IS BEN. DOING (3RD PARTY'S PERSPECTIVE)	IS CLIENT TAKING HIS MED.	DATE FOR LAST REVIEW	DATE FOR NEXT REVIEW	DATE FOR NEXT FOLLOW-UP CALL	CONTACT OF CLIENT/RELATIVE	CONTACT OF CPNs	REMARKS
Nene Isaac Kofi Okley	2023-01-15	Akua O. Gyapong	3:16pm	0	Aluminium Fabricator							0244727420 (CLIENT)
John Essel	2023-01-15	Zakari Zuneru	5:12pm	1	Unemployed.	1	1	0	2023-01-22	2023-02-19	2023-02-22	0550316620(Atwei-cousin)		he is doing well
Florence Owusua	2023-01-15	Akua O. Gyapong	5:21pm	1	Unemployed. Wants to trade							0261807791 (MARY- DAUGHTER)
Samnuel Asamoah	2023-01-16	Richmond Bafoe	11:41am	0	Security Personnel	1	1	0	2023-01-19	2023-02-16	2023-01-20	0591638660 Grandma		he is doing well
Cindy Sandra Boadu	2023-01-16	Richmond Bafoe	11:00am	0	Trades in Sandals	1	*	1	*	*	*			not able to reach client
Comfort Donkor	2023-01-19	Akua O. Gyapong	2:59pm	1	unemployed							0248887222 (ALPHOSE- NEPHEW)
Naomi Koranteng Ofosu	2023-01-15	Akua O. Gyapong	5:36pm	4	Unemployed.							0245193740(Auntie)
Cindy Ama Amponsah	2023-01-19	Akua O. Gyapong	2:26pm	4	Unemployed						*	0549845632 (AKOS- SISTER)
Yussif Abdul (Manaf)	2023-01-18	Zakari Zuneru	10:00am		Unemployed. Wants to be an Automechanic		3	1	2023-01-21	2023-02-20	2023-02-21	0559159963(Hajia Ramatu-Mother)	Albert(05433621657)	he has relapsed and, therefore, refues to take his medication
Maame Araba	2023-01-17	Bilito Biyimba	9:10am		Unemployed. Wants to sell provisions							0242083842(brother) 0201491753(client)
Prosper Dogbe	2023-01-19	Edward Ahli Agyei	11:32pm								*	0242308170 (SLYVANUS- BROTHER)
Olivia Atevor	2023-01-19	Edward Ahli Agyei	1:39pm	4	*							0547337115 (MR. ADEVE- FATHER)
Kwabena Acheampong	2023-01-14	Akua O. Gyapong	12:30:00		Unemployed	Doing well.	Aunty complianed Beneficiary has started smoking cigerattes	Adheres to treatment	2023-01-10	2023-02-07	2023-02-01	0244269439 ( Aunty Fausty)		psychoeducation on effects of cigeratte smoking.

## Sheet: Sheet2
						MONTHLY FOLLOW-UP FEEDBACK SHEET, FEBRUARY, 2023
NAME OF CLIENT CALLED	DATE OF FOLLOW-UP CALL	NAME OF STAFF CALLING	TIME OF CALL	BEN. CURRENT ACTIVITY	BEN. CURRENT OCCUPATION	HOW WELL IS BEN. DOING (BEN. PERSPECTIVE)	HOW WELL IS BEN. DOING (3RD PARTY'S PERSPECTIVE)	IS CLIENT TAKING HIS MED.	DATE FOR LAST REVIEW	DATE OF NEXT CALL	DATE OF NEXT REV	CONTACT OF CLIENT/RELATIVE	CONTACT OF CPNs	REMARKS
Nene Isaac Kofi Okley		AKUA O. GYAPONG										0244727420 (CLIENT)
John Essel	2023-02-15	ZAKARI ZUNERU	12 noon	1	unemployed	1	1	0	2023-02-22	2023-03-23	2023-03-22	0550316620(Atwei-cousin)	0545740434(Christabel)	He is doing well
Florence (Doris) Owusua	2023-02-18	AKUA O. GYAPONG							2023-02-08			0261807791 (MARY- DAUGHTER)
Samuel Asamoah	2023-02-16	RICHMOND BAFFOE	11:00am		security	1	1	0	2023-02-16	2023-03-10	2023-03-16	0591638660 Grandma		doing well,client claims he has no money for T&T		.
Cindy Sandra Boadu	2023-02-16	RICHMOND BAFFOE	11:30am		Trader	1	*	1	*	2023-03-10	*			could not reach client,not able to visit her.
Comfort Donkor		AKUA O. GYAPONG										0248887222 (ALPHOSE- NEPHEW)
Naomi Koranteng Ofosu	2023-02-17	BILITO BIYIMBA	10:21am		Unemployed							0245193740(Auntie)	0243299344 (Priscilla)
Cindy Ama Amponsah	18/02/2023	IRENE LARBI	11;10		unemployed							0549845632 (AKOS- SISTER)
Yussif Abdul (Manaf)	2023-02-18	ZAKARI ZUNERU	10am		unemployed	1	2	0	2023-02-19	2023-03-20	2023-03-20	0559159963(Hajia Ramatu-Mother)	Albert --543621657	doing better
Maame Araba		BILITO BIYIMBA										0242083842(brother) 0201491753(client)
Prosper Dogbe		EDWARD AHLI AGYE										0242308170 (SLYVANUS- BROTHER)
Olivia Atevor	#	EDWARD AHLI AGYEI	1:16pm									0547337115 (MR. ADEVE- FATHER)
Kwame Acheampong	2023-02-28	IRENE LARBI	12;06		unemployed	Doing well	Doing well, no sign of smoking cigeratte	yes	2023-02-07	2023-03-07	2023-03-24	0244269439 ( Aunty Fausty)
Ama Oforiwa (Adwoa Achiaa)	2023-02-22	AKUA O. GYAPONG	09:00:00

## Sheet: Sheet3
						MONTHLY FOLLOW-UP FEEDBACK SHEET, MARCH,2023
NAME OF CLIENT CALLED	DATE OF FOLLOW-UP CALL	NAME OF STAFF CALLING	TIME OF CALL	BEN. CURRENT ACTIVITY	BEN. CURRENT OCCUPATION	HOW WELL IS BEN. DOING (BEN. PERSPECTIVE)	HOW WELL IS BEN. DOING (3RD PARTY'S PERSPECTIVE)	IS CLIENT TAKING HIS MED.	DATE FOR LAST REVIEW	DATE FOR NEXT REVIEW	DATE FOR NEXT FOLLOW-UP CALL	CONTACT OF CLIENT/RELATIVE	CONTACT OF CPNs	REMARKS
Nene Isaac Kofi Okley		Akua O. Gyapong		0	Aluminium fabricator							0244727420 (CLIENT)
John Essel		Zakari Zuneru	10:40AM	1	UNEMPLOYMENT	1	1	0	2023-03-23	2023-04-24	2023-04-25	0550316620(Atwei-cousin)		Doing well except that he is still unemplyed
Florence Owusua	2023-03-23	Akua O. Gyapong	11.00am	1	umemployed	*	1	0	2023-02-08	2023-03-13	2023-04-23	0261807791 (MARY- DAUGHTER)		daughter contacted and said client is doing well but had defaulted earlier
Samnuel Asamoah		Richmond Bafoe	11:00am		security	1	1	0	2023-03-16	2023-04-13	2023-04-10	0591638660 Grandma		it was observed client had change in behavior and suggestion was raised to run psychoactive test. The result; cannabis was positive. Dr. Owusu was contacted and his response was that team will meet to discuss.
Cindy Sandra Boadu		Richmond Bafoe	11:30am		petty trading	0	*	1	*	*	2023-03-10			series of months now client is not coming for review,this issue has been discuss with the team including Dr. Baning and the outcome is I should visit client again and convince her to come for review.
Comfort Donkor		Akua O. Gyapong										0248887222 (ALPHOSE- NEPHEW)
Naomi Koranteng Ofosu		Akua O. Gyapong										0245193740(Auntie)
Cindy Ama Amponsah		Irene Larbi										0549845632 (AKOS- SISTER)
Yussif Abdul Manaf		Zakari Zuneru	11:30am	2	unemployed	1	1	0	2023-03-20	2023-04-20	2023-04-21	0559159963(Hajia Ramatu-Mother)	Albert (05433621657)	generally, he is doing good eventhough he still takes his medicatios under supervision.
Maame Araba		Bilito Biyimba										0242083842(brother) 0201491753(client)
Prosper Dogbe		Edward Ahli Agyei		4			3	1	defaulted	defaulted		0242308170 (SLYVANUS- BROTHER)	0244194340 (Albright)	cpn contacted and informed about client current state .contacts of relatives giving to cpn for follow up
Olivia Atevor		Edward Ahli Agyei										0547337115 (MR. ADEVE- FATHER)
Kwabena Acheampong		Irene Larbi										0244269439 ( Aunty Fausty)

## Sheet: Sheet4
						MONTHLY FOLLOW-UP FEEDBACK SHEET, JUNE 2023
NAME OF CLIENT CALLED	DATE OF FOLLOW-UP CALL	NAME OF STAFF CALLING	TIME OF CALL	BEN. CURRENT ACTIVITY	BEN. CURRENT OCCUPATION	HOW WELL IS BEN. DOING (BEN. PERSPECTIVE)	HOW WELL IS BEN. DOING (3RD PARTY'S PERSPECTIVE)	IS CLIENT TAKING HIS MED.	DATE FOR LAST REVIEW	DATE FOR NEXT REVIEW	DATE FOR NEXT FOLLOW-UP CALL	CONTACT OF CPNs	CONTACT OF CLIENT/RELATIVE	REMARKS
Nene Isaac Kofi Okley		Akua O. Gyapong											0244727420 (CLIENT)
John Essel		Zakari Zuneru			UNEMPLOYMENT								0550316620(Atwei-cousin)
Florence Owusua		Akua O. Gyapong			umemployed								0261807791 (MARY- DAUGHTER)
Samnuel Asamoah		Richmond Bafoe			security								0591638660 Grandma
Cindy Sandra Boadu		Richmond Bafoe			petty trading
Comfort Donkor		Akua O. Gyapong											0248887222 (ALPHOSE- NEPHEW)
Naomi Koranteng Ofosu		Akua O. Gyapong	4	4	#	#	#	#	#	#	#		0245193740(Auntie)	Client is missing
Cindy Ama Amponsah		Irene Larbi											0549845632 (AKOS- SISTER)
Yussif Abdul (Munuf)		Zakari Zuneru			unemployed							Albert(05433621657)	0559159963(Hajia Ramatu-Mother)
Maame Araba		Bilito Biyimba											0242083842(brother) 0201491753(client)
Yussif Ahmed		Edward Ahli Agyei										0244194340 (Albright)	0242308170 (SLYVANUS- BROTHER)
Prosper Dogbe		Edward Ahli Agyei											0547337115 (MR. ADEVE- FATHER)
Olivia Atevor		Irene Larbi											0244269439 ( Aunty Fausty)
Frank Addo

## Sheet: Sheet5
MONTHLY FOLLOW-UP FEEDBACK SHEET, JULY 2023
NAME OF CLIENT CALLED	NAME OF STAFF CALLING	BEN. CURRENT ACTIVITY	BEN. CURRENT OCCUPATION	HOW WELL IS BEN. DOING (BEN. PERSPECTIVE)	HOW WELL IS BEN. DOING (3RD PARTY'S PERSPECTIVE)	IS CLIENT TAKING HIS MED.	DATE FOR LAST REVIEW	DATE FOR NEXT REVIEW	DATE FOR NEXT FOLLOW-UP CALL	CONTACT OF CPNs	CONTACT OF CLIENT/RELATIVE	REMARKS	Is Ben. Exp. Any Med./Soc. Challenges	Sum. Of Challenge
Nene Isaac Kofi Okley	Akua O. Gyapong	0	Aluminium Fabricator	1	9	9	Defaulted	Defaulted	September (1st- 30th)		0244727420 (CLIENT)	Client is doing well but has still not reported for review but buys his medications from the pharmarcy shop like he always does
John Essel	Akua O. Gyapong	1	unemployed	9	1	1	Defaulted	Defaulted	September (1st- 30th)	0268433184 Emma Christable	0550316620(Atwei-cousin) 0537253229	family complains of financial challenge to support client's treatment and they appeal for support, since client's biological mother and her step father have all abondanded him and mother has never visited since client was discharged to her aunty at Korlegonno. They also said they are feedup with the assurance of some support for client's livelihood, which has never materialised. Client is also no…	0	Family appeals for support for client's treatment and upkeep. They also wants the team's intervention so client's mother can be supportive in his treatment.
Florence Owusua	Akua O. Gyapong	1	unemployed	1	1	0	2024-07-18	2024-08-15	September (1st- 30th)		0276615367 (Patience- DAUGHTER)	daughter and mother reported for review. Both verbalised that client is doing well, takes medications and assist in housechores.
Samuel Asamoah	Richmond Bafoe	0	Security Officer	1	1	1	defaulted	Defaulted	September (1st- 30th)		0591638660 Grandma	client does not attend review but arrangemnts are made to send medications to him at home by SCMHO Baffoe
Cindy Sandra Boadu	Richmond Bafoe	0	Trader	0	0	0			September (1st- 30th)			Client attends review as scheduled. She's doing very well. She was a guest during the handing over of Rotarry Club Projects to the hospital	0	she is facing eviction from her curent place of business
Comfort Donkor	Akua O. Gyapong	1	unemployed	9	9	1	Defaulted	Defaulted	September (1st- 30th)	546515249	0248887222 (ALPHOSE- NEPHEW)	Relative's contact did not go through and CPN also said he's waiting for relative to contact him. The cuurent staff do not also know client's residence, since the CPN who received client during repatraition has travelled out of the country without handing over client.
Naomi Koranteng Ofosu	Bilito Biyimba	4	unemployed	9	9	1	Defaulted	Defaulted	September (1st- 30th)	Priscilla (0243299344)	0245193740(Auntie)	CPN and relative cannot be reached for current update if client has been found.
Cindy Ama Amponsah	Akua O. Gyapong	4	unemployed	9	9	1	Defaulted	Defaulted	September (1st- 30th)		0549845632 (AKOS- SISTER)	Sister contacted for upadte if client has been found, but she did not answer
Yussif Abdul Manaf	Zakari Zuneru	4	unemployed	9	2	0			September (1st- 30th)	Albert (05433621657)	0559159963 (Hajia Ramatu-Mother)	Client has relapsed and has been taken to a private psychiatric hospital at Ejisu for treatment(according to CPN at Yeji).
Maame Araba	Bilito Biyimba	0	trader	9	0	0	2023-07-31	2023-08-31	September (1st- 30th)	0546337333 (Godfred)	0242083842 (brother) 0201491753 (client)	Client is doing well according to brother and he has set her up with some petty trading. He was however unhappy about the fact that he has registered client on the NHIS but client cannot assess treatment with it to ease the financial burden on him. He was reassured that enrollment of mental health care on the NHIS is seriouly under discussion by policy makers and a favourable outcome will be achi…
Prosper Dogbe	Edward Ahli Agyei	9	9	9	9	9			September (1st- 30th)		0242308170 (SLYVANUS- BROTHER)	Brother contacted but he did not answer. CPN whom the team was is contact with for client's follow-up is no more in the commuinty. Process ongoing to get another CPN to follow up on client.
Olivia Atevor	Edward Ahli Agyei	4	unemployed	9	9	1	9	9	September (1st- 30th)		0547337115 (MR. ADEVE- FATHER)	Client has still not been found
Kwame Acheampong	Akua O. Gyapong	1	unemployed	1	1	0	2024-07-25	2024-08-20	September (1st- 30th)		0244269439 ( Aunty Fausty)	client is doing quite well. Attends review accompanied by Mother. Client assists with housechores and he affirmed he's doing well when spoken to on phone.
Frank Addo	Akua O. Gyapong	4	unemployed	9	2	1	defaulted	Defaulted	September (1st- 30th)	0246671968 Mercy Senyo	0277714577 (Mr.Amankwah)	Client was spotted roaming along the Oyarifa road. Uncle reached on phone and he admitted client has left home and is back on the streets. He said they have information that he's in the company of some vulcanizers on the Oyarifa Pantang road. The family however is feedup with client and considers him a "bad boy" and a "devil" their late sister brought to the family to torment them. They are there…	0	lack of support from family, leading to client going back to the streets
Ama Oforiwa (Adwoa Achia)	Akua O. Gyapong	1	unemployed	9	1	0			September (1st- 30th)	Nana Ampong-Bediako (0549405069)	Ellen (Moda) 0550564847	Client is doing well according to CPN. Mother gives client her oral medications but refuses the administration of the injection modecate. They expressed challenge in the unavailiabilty of the UK brand of her prescribed Olanzapine. Her benefactor in UK supports the purchasing of the medication. She does not want to be called by anyone from Pantang Hospital
Aisha Sosa	Zakari Zuneru	1	unemployed	1	1	1	Defaulted	Defaulted	September (1st- 30th)			client does not attend review and has stopped taking medication. She is having family conflicts and is threatening ejecting her brother and his wife from the 2 bedroom apartment built for her by the NGO. Elders of the family have resolved the issue. A family therapy seesion is however recommended. client also refuse the dressmaking support and says she wants to travel back to Saudi Arabia.	0	Having issues with family.
Dorcas Amoakoa	Akua O. Gyapong	1	uemployed	9	0	0			September (1st- 30th)	0242830335 Yvonne	0548134027 Aunty Vida (Sister)	Sister said client is doing very well. She will bring client for review in the facility on 6/08/24. they however couldn't make it
Naa Ayele	Mr. Fianyo	1	unemployed	1	1	0			September (1st- 30th)			she is doing well at home, according to mother, from social welfare
Fautina Akosua	Akua O. Gyapong	1	unemployed	1	1	0	2024-05-30	Defaulted	September (1st- 30th)		0540386515 Nancy Yakubu (Sister)	client's sister contacted and both client and sister were spoken to. Client could not explain why she has missed review and not continuing her medications. Sister aslo blames client for not willing to come for review and not helping with any house chores. They were educated and the importance of review explained. Sister gave assurance of discusing with brother so they bring client for review.
Emelia Channtel Ayele	Bilito Biyimba	2	unemployed	2	2	0		Defaulted	September (1st- 30th)			Client does not attend review although family claims to give her money that purpose. They believe she uses the money to buy substance. Preparation ongoing for gteam to visit client at home
Akua Atta	Akua O. Gyapong	0	Petty trading and housekeeping	0	0	0			September (1st- 30th)		0547142285 Kofi Boahene (Brother) 0257844409 Eno Serwaa (mother)	she is doing very well at home, according to client, mother and brother. Family expressed gratitude to the leadership and the team for this project. She kept showering blessing on the lifes of the team in the Twi. "Onyame Nhyira mu Bebiree" ")nkoso ny3 mu k3si"
Hannah Tetteh	Mr. Fianyo	4	unemployed	9	9	1			September (1st- 30th)	Philip Larbi(0242111353)	02466981491 Joycelyn Dede Osei(Aunty)	Client left home to Ashiaman after she was repatriated to her family and has since not been found
Bessie Nana Serwaa Kyeremanteng	Mr. Fianyo	1	unemployed	0	0	0	2024-07-24	2024-08-24	September (1st- 30th)		0247349570 Mary Naa (Mother)	Client attends review unaccompanied. She's doing very well
Eric Yaw Boye	Richmond	1	unemployed	1	0	0	2024-07-15	2024-08-15	September (1st- 30th)		0245092391 Diana Duoduwaa (Sister)	Client is doing very well. He's able to help with farm work and other chores at home. He attended review accompanied by his sister and they met Hospital Director who engaged them in a discussion.
Eunice Osei	Akua O. Gyapong	1	unemployed	1	1	0			September (1st- 30th)		0248255503 Emelia (Daughter)/ Kwasi (Son) 0245877565	Client left home to Accra and got stranded at Mamfe, Akwapim. Akua was contacted and daughter was called who made arrangement for client to return to Koforidua. Client is now home and doing well. Her son is responsible for her at Koforidua.	0	There is lack of support for client back home. Client therefore is fond of going to places without the knowledge of family, leaving her stranded.
Rita Ahlidze	Akua O. Gyapong	1	uemployed	0	0	0	2024-07-07	2024-08-07	September (1st- 30th)		0244127204 Atsu Frovi (Husband)	Client attends review accompanied by Husband. Client and mother were spoken to and they both said she's doing very well.
Fafali Abena	Mr. Fianyo	1	unemployed	1	1	0	2024-07-31	2024-08-31	September (1st- 30th)			doing well and assist in housechores. Attended review accompanied by mother after discharge on 31/07/2024	0	Client's mother complains of financial challenge in taking care of client and herself
Vincent Togah	Esther Agyeiwaa	1	unemployed	1	1	0	defaulted	Defaulted	September (1st- 30th)			Client was taken off medications before discharge. He is doing well at home, bu relatives complain of lack of funds to bring him for review. He was visited by a team from the CPU on 12/08/2024.	0	Financial Challenge
Selassie Mordzie	Mr. Fianyo	1	unemployed	1	1	0	defaulted	Defaulted	September (1st- 30th)		0278526663 Mariam Fattal (Land Lady)	Client decided to leave with partner at Dodowa. According to partner, client has gone back to drinking
Akua Boateng	Akua O. Gyapong	1	unemployed	1	1	0	2024-07-24	2024-08-24	September (1st- 30th)			Process ongoing to repatriate client to her family in Kumasi, since the home tracing to a relative at Adenta was unsuccessful. Client however refuse to stay in the hospital while the process is ongoing. She attends review and antenatal
Stella Getrude Boakye	Richmond	1	unemployed	0	0	0	2024-07-25	2024-08-25	September (1st- 30th)	Gideon Larbi Addo (0244764469)	02496580029 Ama Foriwaa (Sister in-law	Client was repatriated home on 25/07/2024. she's doing well at home. CPN in community inolved in her care. Uncle said that due to network challenges in the town, he shoulld be contacted on Wednesdays and Fridays, when he will be in the town with good network. Family complains of unavailability of client's mediation in the community. preparations ongoing to send medications to client through the C…
Akua Mary	Richmond	1	unemployed	0	0	0	2024-07-25	2024-08-25	September (1st- 30th)	Gideon Larbi Addo (0244764469)	0244053189 Emmanuel Kissiedu (Father)	Client was repatriated home on 25/07/2024. she's doing well at home. CPN in community inolved in her care
Aku Shika	Akua O. Gyapong	1	unemployed	1	1	0	2024-07-30	2024-08-14	September (1st- 30th)			client was discharged home on 30/07/24.
Aku Sika (Doris Oyarifa)	Richmond Bafoe	1	unemployed	1	1	0	2024-08-01	2024-08-14	September (1st- 30th)		0596557315 Emmanuel Aflah Sackey (Brother in-law)	Client was successfully repatriated to her family at Weija on 1/8/2024
Abena Asaabea	Akua O. Gyapong	2	unemployed	9	2	1	2024-08-01	2024-08-14	September (1st- 30th)			Client was successfully repatriated to her family at Adamrobe on 1/8/2024. She was received by her younger sister, her niece and other members of the family. Client did not report for review and when the fanily was contacted, they said client has refused to stay home and claims the cloths she brought from the hospital has been poisoned and also the family wants to poison her. Sister has been educ…
Fautina Agbokpe	Akua O. Gyapong	1	unemployed	1	1	0	2024-08-08	2024-08-19	September (1st- 30th)			client was discharged home on 08/08/24. She attended review on 19/08/2024, accompanied by mother and participated in an ongoing research in the facility. She has been transferred to Sege Hospital for continuity of care.
Joy Ifunanya	Estherlove	0	teaching	0	0	0			September (1st- 30th)		9	Client was repatriated to Nigeria through the High Commission In Ghana. Discharged home through the Nigeria High Commission in Ghana. She lives with her aunty in Lagos whom she's assisting in her school as a teacher. Client is doing well and considering furthering her education
Djalo Mohammed	9	9	9	9	9	9	1900-01-09	1900-01-09	September (1st- 30th)	9	9	Client was discharged repatriated to Sierra Leone through the High Commission In Ghana.
Elemawusi K. Aornyo	9	9							September (1st- 30th)			Client discharged and repatriated to through the Togo High Commission In Ghana.
Jude Okonkno	9								September (1st- 30th)			Client was discharged to the good samarithan and repatriated home through the Nigeria High Commission In Ghana.
Ablavi Agbalanyo	9								September (1st- 30th)			Client was discharged and repatriated home through the Togo High Commission In Ghana.

## Sheet: Sheet6
MONTHLY FOLLOW-UP FEEDBACK SHEET (SEPTEMBER,2024)
NAME OF CLIENT CALLED	NAME OF STAFF CALLING	BEN. CURRENT ACTIVITY	BEN. CURRENT OCCUPATION	HOW WELL IS BEN. DOING (BEN. PERSPECTIVE)	HOW WELL IS BEN. DOING (3RD PARTY'S PERSPECTIVE)	IS CLIENT TAKING HIS MED.	DATE FOR LAST REVIEW	DATE FOR NEXT REVIEW	DATE FOR NEXT FOLLOW-UP CALL	CONTACT OF CPNs	CONTACT OF CLIENT/RELATIVE	REMARKS	Is Ben. Exp. Any Med./Soc. Challenges. 0 Yes, 1 No	Sum. Of Challenge
Nene Isaac Kofi Okley	Akua O. Gyapong	0	Aluminium Fabricator	1	9	9	Defaulted	Defaulted	October (1st- 31st)		0244727420 (CLIENT)	Client is doing well but has still not reported for review but buys his medications from the pharmarcy shop like he always does
John Essel	Akua O. Gyapong	1	unemployed	9	1	1	Defaulted	Defaulted	October (1st- 31st)	0268433184 Emma Christable	0550316620(Atwei-cousin) 0537253229	family complains of financial challenge to support client's treatment and they appeal for support, since client's biological mother and her step father have all abondanded him and mother has never visited since client was discharged to her aunty at Korlegonno. They also said they are feedup with the assurance of some support for client's livelihood, which has never materialised. Client is also no…	0	Family appeals for support for client's treatment and upkeep. They also wants the team's intervention so client's mother can be supportive in his treatment.
Florence Owusua	Akua O. Gyapong	1	unemployed	1	1	0	2024-07-18	2024-08-15	October (1st- 31st)		0276615367 (Patience- DAUGHTER)	daughter and mother reported for review. Both verbalised that client is doing well, takes medications and assist in housechores.	1
Samnuel Asamoah	Richmond Bafoe	0	Security Officer	1	1	1	defaulted	Defaulted	October (1st- 31st)		0591638660 Grandma	client attended review but did not complete the process and went home with the excuse that he was going to buy food to eat. Family has been informed to accompany client for review. He had reduced in weight when he was seen and couldn't maintain eye contact, which is not his usual behaviour.	1
Cindy Sandra Boadu	Richmond Bafoe	0	Trader	0	0	0			October (1st- 31st)			Client attends review as scheduled. She's doing very well. She was a guest during the handing over of Rotarry Club Projects to the hospital	0	she is facing eviction from her curent place of business
Comfort Donkor	Akua O. Gyapong	1	unemployed	9	9	1	Defaulted	Defaulted	October (1st- 31st)	546515249	0248887222 (ALPHOSE- NEPHEW)	Relative's contact did not go through and CPN also said he's waiting for relative to contact him. The cuurent staff do not also know client's residence, since the CPN who received client during repatraition has travelled out of the country without handing over client.
Naomi Koranteng Ofosu	Bilito Biyimba	4	unemployed	9	9	1	Defaulted	Defaulted	October (1st- 31st)	Priscilla (0243299344)	0245193740(Auntie)	CPN and relative cannot be reached for current update if client has been found.
Cindy Ama Amponsah	Akua O. Gyapong	4	unemployed	9	9	1	Defaulted	Defaulted	October (1st- 31st)		0549845632 (AKOS- SISTER)	Sister contacted for upadte if client has been found, but she did not answer
Yussif Abdul Manaf	Zakari Zuneru	4	unemployed	9	2	0			October (1st- 31st)	Albert (05433621657)	0559159963 (Hajia Ramatu-Mother)	Client who relapsed and was taken to a private psychiatric hospital at Ejisu for treatment has been discharged home. According to the mother, he was doing well after the discharge but ha.s joined colleaques again in abusing substance	0	he still abuses substance.
Maame Araba	Bilito Biyimba	0	trader	9	0	0	2023-07-31	2023-08-31	October (1st- 31st)	0546337333 (Godfred)	0242083842 (brother) 0201491753 (client)	Client is doing well according to brother and he has set her up with some petty trading. He was however unhappy about the fact that he has registered client on the NHIS but client cannot assess treatment with it to ease the financial burden on him. He was reassured that enrollment of mental health care on the NHIS is seriouly under discussion by policy makers and a favourable outcome will be achi…
Prosper Dogbe	Edward Ahli Agyei	9	9	9	9	9			October (1st- 31st)		0242308170 (SLYVANUS- BROTHER)	Brother contacted but he did not answer. CPN whom the team was is contact with for client's follow-up is no more in the commuinty. Process ongoing to get another CPN to follow up on client.
Olivia Atevor	Edward Ahli Agyei	4	unemployed	9	9	1	9	9	October (1st- 31st)		0547337115 (MR. ADEVE- FATHER)	Client has still not been found
Kwame Acheampong	Akua O. Gyapong	1	unemployed	1	1	0	2024-10-01	2024-10-31	October (1st- 31st)		0244269439 ( Aunty Fausty)	client is doing quite well. Attends review accompanied by Mother. Client assists with housechores. He participted in the research work by one of the psychaitrists at the hospital
Frank Addo	Akua O. Gyapong	4	unemployed	9	2	1	defaulted	Defaulted	October (1st- 31st)	0246671968 Mercy Senyo	0277714577 (Mr.Amankwah)	Client was spotted roaming along the Oyarifa road. Uncle reached on phone and he admitted client has left home and is back on the streets. He said they have information that he's in the company of some vulcanizers on the Oyarifa Pantang road. The family however is feedup with client and considers him a "bad boy" and a "devil" their late sister brought to the family to torment them. They are there…	0	lack of support from family, leading to client going back to the streets
Ama Oforiwa (Adwoa Achia)	Akua O. Gyapong	1	unemployed	9	1	0			October (1st- 31st)	Nana Ampong-Bediako (0549405069)	Ellen (Moda) 0550564847	Client is doing well according to CPN. Mother gives client her oral medications but refuses the administration of the injection modecate. They expressed challenge in the unavailiabilty of the UK brand of her prescribed Olanzapine. Her benefactor in UK supports the purchasing of the medication. She does not want to be called by anyone from Pantang Hospital
Aisha Sosa	Zakari Zuneru	1	unemployed	1	1	1	Defaulted	Defaulted	October (1st- 31st)			client has started attendig review but wants to go alone. Family however complains of challenge in affording medication. They also complained of financing her pocket money.	0	Having financial problems
Dorcas Amoakoa	Akua O. Gyapong	1	trading	9	0	0			October (1st- 31st)	0242830335 Yvonne	0548134027 Aunty Vida (Sister)	Sister said client is doing well. Client's has a phone now so team wll contact her for further engagement. She is now into fruits selling
Naa Ayele	Mr. Fianyo	1	unemployed	1	1	0			October (1st- 31st)			she is doing well at home, according to mother, from social welfare
Fautina Akosua	Akua O. Gyapong	1	unemployed	1	1	0	2024-05-30	Defaulted	October (1st- 31st)		0540386515 Nancy Yakubu (Sister)	client's sister contacted and both client and sister were spoken to. Client could not explain why she has missed review and not continuing her medications. Sister aslo blames client for not willing to come for review and not helping with any house chores. They were educated and the importance of review explained. Sister gave assurance of discusing with brother so they bring client for review.
Emelia Channtel Ayele	Bilito Biyimba	2	unemployed	2	2	0		Defaulted	October (1st- 31st)			Client does not attend review although family claims to give her money that purpose. They believe she uses the money to buy substance. Preparation ongoing for gteam to visit client at home
Akua Atta	Akua O. Gyapong	0	Petty trading and housekeeping	0	0	0	2024-09-25		October (1st- 31st)		0547142285 Kofi Boahene (Brother) 0257844409 Eno Serwaa (mother)	she is doing very well at home, according to client, mother and brother. Family expressed gratitude to the leadership and the team for this project. She kept showering blessing on the lifes of the team in the Twi. "Onyame Nhyira mu Bebiree" ")nkoso ny3 mu k3si"
Hannah Tetteh	Mr. Fianyo	4	unemployed	9	9	1			October (1st- 31st)	Philip Larbi(0242111353)	02466981491 Joycelyn Dede Osei(Aunty)	Client left home to Ashiaman after she was repatriated to her family and has since not been found
Bessie Nana Serwaa Kyeremanteng	Mr. Fianyo	1	unemployed	0	0	0	2024-10-30	2024-11-28	October (1st- 31st)		0247349570 Mary Naa (Mother)	Client attends review unaccompanied. She's doing very well
Eric Yaw Boye	Richmond	1	unemployed	1	0	0	2024-07-15	2024-08-15	October (1st- 31st)		0245092391 Diana Duoduwaa (Sister)	Client is doing very well. He's able to help with farm work and other chores at home. He attended review accompanied by his sister and they met Hospital Director who engaged them in a discussion.
Eunice Osei	Akua O. Gyapong	1	unemployed	1	1	0			October (1st- 31st)		0248255503 Emelia (Daughter)/ Kwasi (Son) 0245877565	Client left home to Accra and got stranded at Mamfe, Akwapim. Akua was contacted and daughter was called who made arrangement for client to return to Koforidua. Client is now home and doing well. Her son is responsible for her at Koforidua.	0	There is lack of support for client back home. Client therefore is fond of going to places without the knowledge of family, leaving her stranded.
Rita Ahlidze	Akua O. Gyapong	1	uemployed	0	0	0	2024-07-07	2024-08-07	October (1st- 31st)		0244127204 Atsu Frovi (Husband)	Client attends review accompanied by Husband. Client and mother were spoken to and they both said she's doing very well.
Fafali Abena (Sandra Afi Kanatey)	Mr. Fianyo	1	unemployed	1	1	0	2024-09-25	2024-10-23	October (1st- 31st)			doing well and assist in housechores. Attended review unaccompanied and consented to participate in the documentry on the STCF projet.	0	Client's mother complains of financial challenge in taking care of client and herself
Vincent Togah	Esther Agyeiwaa	1	unemployed	1	1	0	defaulted	Defaulted	October (1st- 31st)			Client was visited on at home 10/09/2024. His absence was met and he returned home looking very unkempt, irritable towards family. Family said they cannot feed him so he goes out to beg for food. His family mobilised and brought client in for review. He was seen and put on medication. He is now doing well but still goes out to beg for food since family cannot afford to feed him	0	Financial Challenge
Selassie Mordzie	Mr. Fianyo	1	unemployed	1	1	0	defaulted	Defaulted	October (1st- 31st)		0278526663 Mariam Fattal (Land Lady)	Client decided to leave with partner at Dodowa. According to partner, client has gone back to drinking
Akua Boateng	Akua O. Gyapong	1	unemployed	1	1	0	2024-07-24	2024-08-24	October (1st- 31st)			Process ongoing to repatriate client to her family in Kumasi, since the home tracing to a relative at Adenta was unsuccessful. Client however refuse to stay in the hospital while the process is ongoing. She attends review and antenatal
Stella Getrude Boakye	Richmond	1	unemployed	0	0	0	2024-07-25	2024-08-25	October (1st- 31st)	Gideon Larbi Addo (0244764469)	02496580029 Ama Foriwaa (Sister in-law	Client was repatriated home on 25/07/2024. she's doing well at home. CPN in community inolved in her care. Uncle said that due to network challenges in the town, he shoulld be contacted on Wednesdays and Fridays, when he will be in the town with good network. Family complains of unavailability of client's mediation in the community. Medications sent to client through the CPN.
Akua Mary	Richmond	1	unemployed	0	0	0	2024-07-25	2024-08-25	October (1st- 31st)	Gideon Larbi Addo (0244764469)	0244053189 Emmanuel Kissiedu (Father)	Client was repatriated home on 25/07/2024. she's doing well at home. CPN in community inolved in her care and medications sent to them through CPN
Aku Shika	Akua O. Gyapong	1	unemployed	1	1	0	2024-09-27	2024-10-25	October (1st- 31st)		0559542133/ 0552001550	client was discharged home on 30/07/24. She attended review accompanied by sister and she is doing well.
Aku Sika (Doris Oyarifa)	Richmond Bafoe	1	unemployed	1	1	0			October (1st- 31st)		0596557315 Emmanuel Aflah Sackey (Brother in-law)	Client was successfully repatriated to her family at Weija on 1/8/2024
Abena Asaabea	Akua O. Gyapong	2	unemployed	9	2	1			October (1st- 31st)		0531850767 (Son) 0591511855 (Sister)	Client was successfully repatriated to her family at Adamrobe on 1/8/2024. She was received by her younger sister, her niece and other members of the family. Client did not report for review and when the fanily was contacted, they said client has refused to stay home and claims the cloths she brought from the hospital has been poisoned and also the family wants to poison her. Sister has been educ…
Fautina Amusu	Akua O. Gyapong	1	unemployed	1	1	0			October (1st- 31st)		0541916741- Amusu (Father) 0245000131 Eunice (Mother)	Mother said client is doing well and she lives with her father who supervises her medication
Joy Ifunanya	Estherlove	0	teaching	0	0	0			October (1st- 31st)		9	Client was repatriated to Nigeria through the High Commission In Ghana. Discharged home through the Nigeria High Commission in Ghana. She lives with her aunty in Lagos whom she's assisting in her school as a teacher. Client is doing well and considering furthering her education
Djalo Mohammed	9	9	9	9	9	9			October (1st- 31st)	9	9	Client was discharged repatriated to Sierra Leone through the High Commission In Ghana.
Elemawusi K. Aornyo	9	9							October (1st- 31st)			Client discharged and repatriated to through the Togo High Commission In Ghana.
Jude Okonkno	9								October (1st- 31st)			Client was discharged to the good samarithan and repatriated home through the Nigeria High Commission In Ghana.
Ablavi Agbalanyo	9								October (1st- 31st)			Client was discharged and repatriated home through the Togo High Commission In Ghana.
Doris Agbodo	Mary Amankwah	1	Unemployed	0	0	0	2024-10-11		October (1st- 31st)	Kate 0201339057	0244276072 (Daughter)	Client is doing well at home after repatriated to her family at Domi in Accra
Patience Nemelo	Bilito Biyimba	1	unemployed	0	0	0	2024-10-11		October (1st- 31st)	Kate 0201339058	546501836	Client is doing well at home after repatriated to her family at Kwabenya A C P.
Esther Yaa	Mary Amankwah	1	unemployed	0	0		2024-10-11		October (1st- 31st)	0591971939 Ernest	0597953793 (mother)	Client is doing well at home after repatriated to her family at Agona NKUM.
VE

## Sheet: Sheet7
MONTHLY FOLLOW-UP FEEDBACK SHEET, NOVEMBER 2024
NAME OF CLIENT CALLED	DATE AND TIME	NAME OF STAFF CALLING	BEN. CURRENT ACTIVITY	BEN. CURRENT OCCUPATION	HOW WELL IS BEN. DOING (BEN. PERSPECTIVE)	HOW WELL IS BEN. DOING (3RD PARTY'S PERSPECTIVE)	IS CLIENT TAKING HIS MED.	DATE FOR LAST REVIEW	DATE FOR NEXT REVIEW	DATE FOR NEXT FOLLOW-UP CALL	CONTACT OF CLIENT/RELATIVE	CONTACT OF CPNs	REMARK	Is Ben. Exp. Any Med./Soc. Challenges. 0 Yes, 1 No	Sum. Of Challenge	DATE OF REPATRIATION
Nene Isaac Kofi Okley		Akua O. Gyapong	0	aluminium fabricator	0	0	0	Defaulted	Defaulted	1st-31 Jan,2025	0244727420 (CLIENT)		Client willing to report for review if given some financial support.	Yes	Client complained of poor patronage of his business, hence, lack of funds
John Essel		Akua O. Gyapong	1	unemployed	9	1	1	Defaulted	Defaulted	1st-31 Jan,2025	0550316620(Atwei-cousin) 0537253229	0268433184 Emma Christable	CPN stated client started to learn plumbing but is not being consistent and family members are not commited to the treatment of the client. Plans being put in place to provide his medication, together with the CPN and to get other stakeholders involved.	Yes	Poor family support	2022-03-09
Florence Owusua		Akua O. Gyapong	1	unemployed	0	0	0	27/11/2024	27/12/224	1st-31 Jan,2025	0276615367 (Patience- DAUGHTER)		Daughter reported for review on client's behalf, reported mother is doing well	No		2020-08-26
Samnuel Asamoah		Richmond Bafoe	0	Security	1	1	0	Defaulted	Defaulted	1st-31 Jan,2025	0591638660 Grandma		Client has defaulted reviews but CMHO assigned to client ensures he gets the medication at through Social Welfare facilitation	No		2020-06-25
Cindy Sandra Boadu		Richmond Bafoe	0	Trader	1	1	0	Defaulted	Defaulted	1st-31 Jan,2025			Client has defaulted reviews but CMHO assigned to client ensures he gets the medication at through Social Welfare facilitation	No		2020-07-19
Comfort Donkor		Akua O. Gyapong	2	Unemployed	9	2	1	Defaulted	Defaulted	1st-31 Jan,2025	0248887222 (ALPHOSE- NEPHEW)	546515249	Attempts made to reach the CPN within her community	yes		2019-05-21
Naomi Koranteng Ofosu		Bilito Biyimba	3	unemployed	2	2	1	Defaulted	Defaulted	1st-31 Jan,2025	0245193740(Auntie)	Priscilla (0243299344)	Client is reported to have left home			2020-08-26
Cindy Ama Amponsah		Akua O. Gyapong	3	unemployed	9	9	1			1st-31 Jan,2025	0549845632 (AKOS- SISTER)					2017-02-22
Yussif Abdul Manaf		Zakari Zuneru	3	unemployed	9	2	1	Defaulted	Defaulted	1st-31 Jan,2025	0559159963 (Hajia Ramatu-Mother)	Albert (05433621657)	Client has relapsed and left home			2022-03-25
Maame Araba		Bilito Biyimba	0	Trader	9	0	0	25th Nov, 2024	22nd Dec, 2024	1st-31 Jan,2025	0242083842 (brother) 0201491753 (client)	0546337333 (Godfred)	Client is doing well			2020-08-26
Prosper Dogbe		Edward Ahli Agyei									0242308170 (SLYVANUS- BROTHER)					2019-08-28
Olivia Atevor		Edward Ahli Agyei	9	unemployed	9	9	9	Defaulted	Defaulted	1st-31 Jan,2025	0547337115 (MR. ADEVE- FATHER)					2020-04-01
Kwame Acheampong	2/01/2025 at 10:30am	Akua O. Gyapong	1	unemployed	0	0	0	18/11/2024	17/12/2024	1st-31 Jan,2025	0244269439 ( Aunty Fausty)		Client attends review accompained by mother. He is engaged in rearing of local fowls.			2022-05-16
Frank Addo		Akua O. Gyapong								1st-31 Jan,2025	0277714577 (Mr.Amankwah)	0246671968 Mercy Senyo				2023-05-26
Ama Oforiwa (Adwoa Achia)		Akua O. Gyapong	1	unemployed	9	1	0	Defaulted	Defaulted	1st-31 Jan,2025	Ellen (Moda) 0550564847	Nana Ampong-Bediako (0549405069)	Client's mother CPN works well to ensure client takes prescribed medication, hence, client is doing well.			2023-02-20
Aisha Sosa		Zakari Zuneru	1	unemployed	0	0	0	20/11/2024	21/122024	1st-31 Jan,2025			client is doing well. Reports for reviews by herself.			2023-09-14
Dorcas Amoakoa		Akua O. Gyapong	1	Trader	9	0	0	2024-07-11	2024-04-12	1st-31 Jan,2025	0548134027 Aunty Vida (Sister), 0534802620 (client)	0242830335 Yvonne	Client is doing well, was able to take part in the recent election			2023-08-24
Naa Ayele		Mr. Fianyo	9	9	9	9	9			1st-31 Jan,2025						2023-11-23
Faustina Akosua		Bilito Biyimba	2	unemployed	0	0	0	Defaulted	Defaulted	1st-31 Jan,2025	0540386515 Nancy Yakubu (Sister)		Client visited by team from the facility. She stated she doesn’t want to come for review but will take medication if it is provided. Preparations underway to provide the medication.			2023-11-30
Emelia Channtel Ayele		Bilito Biyimba	2	Unemployed	1	9	0	Defaulted	Defaulted	1st-31 Jan,2025						2023-12-07
Akua Atta		Akua O. Gyapong	0	Trader	0	0	0	2024-06-11	2024-05-12	1st-31 Jan,2025	0547142285 Kofi Boahene (Brother) 0257844409 Eno Serwaa (mother)		client is doing well and compling to treatment	No		2023-11-29
Hannah Tetteh		Mr. Fianyo								1st-31 Jan,2025	02466981491 Joycelyn Dede Osei(Aunty)	Philip Larbi(0242111353)				2023-11-28
Bessie Nana Serwaa Kyeremanteng		Esther Agyeiwaa	0	unemployed	0	0	0	2024-11-12		1st-31 Jan,2025	0247349570 Mary Naa (Mother)					2024-02-13
Eric Yaw Boye		Richmond	1	unemployed	9	0	0	Defaulted	Defaulted	1st-31 Jan,2025	0245092391 Diana Duoduwaa (Sister)		Client's sister has assured the team to bring him to facility for review.			2024-02-19
Eunice Osei		Akua O. Gyapong	1	unemployed	9	0	0	27/11/2024	31/12/2024	1st-31 Jan,2025	0248255503 Emelia (Daughter)/ Kwasi (Son) 0245877565		Client's son has assured to bring the mother to the facility for review			2024-03-12
Rita Ahlidze		Akua O. Gyapong	1	unemployed	0	0	0	20/11/2024	24/12/2024	1st-31 Jan,2025	0244127204 (mother)		client is doing well on medication, reports for review by herself			2024-03-26
Fafali Abena (Sandra Afi Kanatey)		Zakari Zuneru	1	unemployed	0	0	0	19/11/2024	19/12/2024	1st-31 Jan,2025	0267731097(client)		client is doing well/ attends review by herself	Yes	Needs support to gain employement	2024-06-27
Vincent Togah		Esther Agyeiwaa	2	unemployed	0	0	0	26/11/2024	24/12/2024	1st-31 Jan,2025	0241847727(brother)		client is doing well/ attends review with the support of the family			2024-06-20
Selassie Mordzie		Mary Amankwah	9	unemployed	9	9	1	Defaulted	Defaulted	1st-31 Jan,2025	0278526663 Mariam Fattal (Land Lady)					2024-06-10
Akua Boateng		Edward Ahli Agyei	3	9	9	9	1			1st-31 Jan,2025						2024-06-20
Stella Getrude Boakye		Richmond	1	unemployed	9	0	0	20/11/2024	2025-05-02	1st-31 Jan,2025	02496580029 Ama Foriwaa (Sister in-law	Gideon Larbi Addo (0244764469)				2024-07-25
Akua Mary		Richmond	1		9	0	0	20/11/2024	2024-05-02	1st-31 Jan,2025	0244053189 Emmanuel Kissiedu (Father)	Gideon Larbi Addo (0244764469)				2024-07-25
Aku Shika		Akua O. Gyapong								1st-31 Jan,2025	0559542133/ 0552001550					2024-07-30
Aku Sika (Doris Oyarifa)		Richmond Bafoe	1	unemployed	9	0	1	Defaulted	Defaulted	1st-31 Jan,2025	0596557315 Emmanuel Aflah Sackey (Brother in-law)		Client has defaulted ecause brother inlaw was engaged with school work. Brother has assured team to bring client for review on 23/12/2024, since schools are on vacation			2024-08-01
Abena Asaabea		Akua O. Gyapong	3	unemployed	9	9	9	Defaulted	Defaulted	1st-31 Jan,2025	0531850767 (Son) 0591511855 (Sister)					2024-08-01
Fautina Amusu		Akua O. Gyapong	1	unemployed	9	0	0	20/11/2024	19/12/2024	1st-31 Jan,2025	0541916741- Amusu (Father) 0245000131 Eunice (Mother)		Client is doing well and has social support from family members.	No		2024-07-08
Joy Ifunanya		Estherlove	0	teacher	0	0	1	Defaulted	Defaulted	1st-31 Jan,2025	9		client is doing well but she doesn't want to take medications and is employing positive coping mechanisms in managing her stressors			2023-11-02
Djalo Mohammed		9								1st-31 Jan,2025	9	9				2020-07-02
Elemawusi K. Aornyo		9								1st-31 Jan,2025						2024-05-24
Jude Okonkno		9								1st-31 Jan,2025						2024-05-15
Ablavi Agbalanyo		9								1st-31 Jan,2025						2024-02-22
Doris Agbodo		Mary Amankwah	2	unemployed	9	0	0	2024-07-11	2024-09-12	1st-31 Jan,2025	0244276072 (Daughter)	Kate 0201339057				2024-09-27
Patience Nemelo		Bilito Biyimba	0	Trader	9	0	0	2024-06-10	Defaulted	1st-31 Jan,2025	546501836	Kate 0201339058	Client is doing well on medication			2024-09-27
Esther Yaa		Mary Amankwah	1	unemployed	0	0	0			1st-31 Jan,2025	0597953793 (mother)	0591971939 Ernest				2024-09-27
Miracle Ansumaniwaa		Bilito Biyimba	1	unemployed	0	0	0	2024-06-10	Defaulted	1st-31 Jan,2025			Client is doing well on medication			2024-10-24
Kofi Upsa (Bilson)		Richmond	2	unemployed	0	0	0	13/12/2024	24/12/2024	1st-31 Jan,2025			client is doing well.			2024-12-13

## Sheet: Sheet8
NAME OF CLIENT CALLED	DATE OF FOLLOW-UP CALL	NAME OF STAFF CALLING	TIME OF CALL	BEN. CURRENT ACTIVITY	BEN. CURRENT OCCUPATION	HOW WELL IS BEN. DOING (BEN. PERSPECTIVE)	HOW WELL IS BEN. DOING (3RD PARTY'S PERSPECTIVE)	IS CLIENT TAKING HIS MED.	DATE FOR LAST REVIEW	DATE FOR NEXT REVIEW	DATE FOR NEXT FOLLOW-UP CALL	CONTACT OF CPNs	CONTACT OF CLIENT/RELATIVE	REMARKS
Nene Isaac Kofi Okley
John Essel
Florence Owusua
Samnuel Asamoah
Cindy Sandra Boadu
Comfort Donkor
Naomi Koranteng Ofosu
Cindy Ama Amponsah
Yussif Abdul Manaf
Maame Araba
Prosper Dogbe
Olivia Atevor
Kwabena Acheampong

## Sheet: Sheet9
FOLLOW-UP CALLS FOR DECEMBER 2024
NAME OF CLIENT CALLED	DATE	NAME OF STAFF CALLING	BEN. CURRENT ACTIVITY	BEN. CURRENT OCCUPATION	HOW WELL IS BEN. DOING (BEN. PERSPECTIVE)	HOW WELL IS BEN. DOING (3RD PARTY'S PERSPECTIVE)	IS CLIENT TAKING HIS MED.	DATE FOR LAST REVIEW	DATE FOR NEXT REVIEW	DATE FOR NEXT FOLLOW-UP CALL	CONTACT OF CLIENT/RELATIVE	CONTACT OF CPNs	REMARK	Is Ben. Exp. Any Med./Soc. Challenges. 0 Yes, 1 No	Sum. Of Challenge	DATE OF REPATRIATION
	2025-01-04	Eunice Donkor	0	aluminium fabricator	0	0	0	Defaulted	2025-01-09	1st-31 Jan,2025			client is doing well, was able to communcate adequately			2021-10-27
	2025-01-06	Akua O. Gyapong	1	unemployed				Defaulted	Defaulted	1st-31 Jan,2025		0268433184 Emma Christable				2022-03-09
	2025-01-06	Akua O. Gyapong	1	unemployed	0	0	0	2024-12-19	2025-01-16	1st-31 Jan,2025			Daughter reported for review on client's behalf, reported mother is doing well	1		2020-08-26
	2025-01-05	Richmond Bafoe	0	Security				Defaulted	Defaulted	1st-31 Jan,2025						2020-06-25
	31/12/2024	Richmond Bafoe	1	Trader	1	1	1	Defaulted	Defaulted	1st-31 Jan,2025						2020-07-19
	2025-01-04	Akua O. Gyapong	2	Unemployed	9	2	1	Defaulted	Defaulted	1st-31 Jan,2025		546515249	CPN has given assurance to trace client and to call team when tracing is successfully done.			2019-05-21
		Bilito Biyimba	3	unemployed	9	2	0	Defaulted	Defaulted	1st-31 Jan,2025		Priscilla (0243299344)	Both relative and Cpn are not reachable, Team to do follow up tracing			2020-08-26
		Akua O. Gyapong	3	unemployed	9	2	1	Defaulted	Defaulted	1st-31 Jan,2025						2017-02-22
	2025-04-01	Zakari Zuneru	3	unemployed	2	2	1	Defaulted	Defaulted	1st-31 Jan,2025		Albert (05433621657)	Client has relapsed and left home			2022-03-25
	2024-12-31	Bilito Biyimba	0	Trader	0	0	0	2024-03-12	2024-03-01	1st-31 Jan,2025		0546337333 (Godfred)	client now engaging in petty trading and doing well at home.			2020-08-26
	2025-06-01	Edward Ahli Agyei	3	unemployed	2	2	0	Defaulted	Defaulted	1st-31 Jan,2025			Client´s brother said client has relapsed but comes home to sleep and he refuses to take his medication			2019-08-28
	2024-01-06	Edward Ahli Agyei	9	unemployed	9	2	1	Defaulted	Defaulted	1st-31 Jan,2025			The father of the client was contacted and he confirmed that client has since left home to Accra and she cannot found or returned back.			2020-04-01
	2025-01-02	Akua O. Gyapong	1	unemployed	0	0	0	2024-12-18	2025-01-17	1st-31 Jan,2025			Client attends review accompained by mother. He is engaged in rearing of local fowls.	1		2022-05-16
		Akua O. Gyapong								1st-31 Jan,2025		0246671968 Mercy Senyo				2023-05-26
	2025-01-04	Akua O. Gyapong	1	unemployed	1	1	0	2024-02-12	31/12/2024	1st-31 Jan,2025		Nana Ampong-Bediako (0549405069)	CPN reviews client periodically and admits client is doing well	1		2023-02-20
	2025-05-01	Zakari Zuneru	1	unemployed	0	0	0	Defaulted	Defaulted	1st-31 Jan,2025			client is doing well, however, she has defaulted in her review regimen.	0	financial challenge	2023-09-14
	2025-01-03	Akua O. Gyapong	1	Trader	9	0	0	2024-12-18	2025-01-16	1st-31 Jan,2025		0242830335 Yvonne	Client is doing well			2023-08-24
		Mr. Fianyo	9	9	9	9	9			1st-31 Jan,2025			team plans to conduct special visits to client and family			2023-11-23
	2024-02-01	Bilito Biyimba	1	unemployed	2	2	1	Defaulted	Defaulted	1st-31 Jan,2025			client has refused to come for review and has no medications. Home visit is being scheduled			2023-11-30
	2025-03-01	Bilito Biyimba	9	Unemployed	9	9	9	Defaulted	Defaulted	1st-31 Jan,2025			team plays on retracing client			2023-12-07
	2025-01-05	Akua O. Gyapong	0	Trader	0	0	0	2024-12-02	2025-01-06	1st-31 Jan,2025			client is doing well and compling to treatment	No		2023-11-29
		Mr. Fianyo	9	9	9	9	9			1st-31 Jan,2025		Philip Larbi(0242111353)				2023-11-28
	2025-01-02	Esther Agyeiwaa	1	unemployed	0	1	0	20/12/2024	2025-01-17	1st-31 Jan,2025						2024-02-13
	2025-01-03	Richmond	1	unemployed	1	1	0	defaulted	Defaulted	1st-31 Jan,2025			Client´s relative stated she is notable to bring client for review due to her(relatives) ill health. Team planning on visiting client with medications			2024-02-19
	2025-12-30	Akua O. Gyapong	1	unemployed	1	1	0	24/12/2024	2025-01-20	1st-31 Jan,2025			client is doing well and goes for review			2024-03-12
	2025-01-05	Akua O. Gyapong	1	unemployed	1	1	0	2024-12-23	2025-01-23	1st-31 Jan,2025			client is doing well			2024-03-26
	2025-01-04	Zakari Zuneru	1	unemployed	1	1	0	2024-12-17	2025-01-14	1st-31 Jan,2025			clientis doing well	0	needs financial support to start some economical activity	2024-06-27
	2024-12-31	Esther Agyeiwaa	1	unemployed	0	0	0	2024-12-31	2025-01-28	1st-31 Jan,2025			Client is doing well, adheres to treatment regiment	1		2024-06-20
		Mary Amankwah	9	unemployed	9					1st-31 Jan,2025						2024-06-10
		Edward Ahli Agyei	9	9						1st-31 Jan,2025						2024-06-20
	2025-01-02	Richmond	1	unemployed	1	0	0	13/12/2024	2025-01-10	1st-31 Jan,2025		Gideon Larbi Addo (0244764469)	According to client´s relative, she was helpedto get a cleaning job in a bar, but she has refused to do the work			2024-07-25
	2025-01-02	Richmond	1	unemployed	1	1	0	13/12/2024	2025-01-10	1st-31 Jan,2025		Gideon Larbi Addo (0244764469)	client is coping effectively at home			2024-07-25
	2025-01-04	Akua O. Gyapong								1st-31 Jan,2025						2024-07-30
	2025-01-02	Richmond Bafoe	1	unemployed	1	0	1	defaulted	Defaulted	1st-31 Jan,2025			The relative claims client is doing well despite not having medications available. He has promised to bring her for review. To invove CPN for client to get medication and follow-up visits			2024-08-01
	2025-01-02	Akua O. Gyapong		unemployed	9	9				1st-31 Jan,2025						2024-08-01
	2025-01-02	Akua O. Gyapong	1	unemployed	1	1	0	2024-12-12	2025-09-01	1st-31 Jan,2025			client is doing well but not involved in any economic activity			2024-07-08
	2025-01-03	Estherlove	0	teacher	0	0	1	Defaulted	Defaulted	1st-31 Jan,2025			client is doing well but she doesn't want to take medications and is employing positive coping mechanisms in managing her stressors			2023-11-02
		9	9	9	9	9	9			1st-31 Jan,2025		9				2020-07-02
		9	9	9	9	9	9			1st-31 Jan,2025						2024-05-24
		9	9	9	9	9	9			1st-31 Jan,2025						2024-05-15
		9	9	9	9	9	9			1st-31 Jan,2025						2024-02-22
	2025-01-04	Mary Amankwah	2	unemployed	2	2	1	Defaulted	Defaulted	1st-31 Jan,2025		Kate 0201339057		0	Client's relatives have ejected client and seized he belongings because she is being a nuisance to them	2024-09-27
	2025-01-05	Mary Amankwah	1	Trader	0	0	0	18/12/2024	16/1/2025	1st-31 Jan,2025		Kate 0201339057	client is doing well, now engages in selling of second hand cloths at Accra Central			2024-09-27
	2025-01-05	Mary Amankwah	1	unemployed	1	1	0	2024-11-26	2024-12-23	1st-31 Jan,2025		0591971939 Ernest	Client is doing, however, her mother complained client's movement is slower.	0	client is believed to be experiencing side effects to her medication	2024-09-27
	2025-01-04	Bilito Biyimba	1	unemployed	1	2	1	defaulted	Defaulted	1st-31 Jan,2025			client claims she is not sick, hence, she has defaulted in her treatment			2024-10-24
	2025-01-05	Richmond	1	unemployed	1	1	0	2024-12-24	2025-01-23	1st-31 Jan,2025			client is doing well			2024-12-13
	2025-01-06	Akua O. Gyapong	1	unemployed	1	1	0	19/12/2024	16/1/2025	1st-31 Jan,2025			Client is doing well.			2024-11-26
	2025-01-06	Zakari Zuneru	1	unemployed	1	1	1	Defaulted	Defaulted	1st-31 Jan,2025			client´s realative not answering his calls to enable team to enquire if cient has been sent to his family in Benin or not. Processes on going to trace client's wherebout			2024-12-20
	2025-01-06	Eunice Donkor	1	unemployed	1	1	0	17/12/2024	Defaulted	1st-31 Jan,2025			Relatives has promised to get client to report for review soon			2024-12-02
