# Supplementary material for: Integrating homeless persons with mental health conditions back into low resource communities: A cross-sectional study
Source: PLOS Ment Health. 2026 Mar 20;3(3):e0000510. doi: 10.1371/journal.pmen.0000510 (PMC13004371; doi:10.1371/journal.pmen.0000510)
Supplement: S3 Data — (XLSX) [file pmen.0000510.s005.xlsx]

## Sheet: STCF OTHER YEARS
				SET THE CAPTIVES FREE UPDATES AS AT 31/12/2023
NO	NAMES OF CLIENT	HOSPITAL ID	DATE OF PICKUP	DATE OF DISCHARGE	NO DAYS STAYED	AMOUNT OWING	ACCURATE OWING	DRUGS	SERVICES	TOTAL BILL	PAYMENT	BALANCE
1	CINDY AMA AMPONSAH		2016-10-07	2017-02-22	3600		3600	106.23	130	3836.23		3836.23
2	PROSPER DOGBE		2017-07-09	2019-08-28	20800		20800	154.28	90	21044.3		21044.3
3	MOHAMMED DJALO		2017-02-14	2020-07-02	52000		52000	245.07	170	52415.1		52415.1
4	COMFORT DONKOR		2017-02-28	2019-05-21	28000		28000	324.02	130	28454		28454
5	AKOS LABONI	A0875	2019-02-22	2022-12-31	47000		47000	1337.04	117.5	48454.5		48454.5
6	MAAME ARABA		2019-10-10	2020-08-26	22190		22190	117.5	190	22497.5		22497.5
7	OLIVIA ATEVOR		2019-08-30	2020-04-01	13500		13500	283.6	117	13900.6		13900.6
8	AVAMIR PIERRE	A1546	2019-02-22	2022-12-31	87650		87650	1346.62	60	89056.6		89056.6
9	CINDY SANDRA BOADU		2019-12-18	2020-07-19	10600		10600	450.89	270	11320.9		11320.9
10	FLORENCE OWUSUAA		2020-01-12	2020-08-26	25500		25500	465.7	555	26520.7		26520.7
11	SAMUEL ASAMOAH		2020-02-10	2020-06-25	9520		9520	172.05	330	10022		10022
12	AHRINATU ATOMIC ROUNDABOUT		2020-02-13	2020-03-16	3500		3500	168.01	150	3818.01		3818.01
13	AB SAKORA [EDWARD AMENIKU]	A1557	2020-02-23	2022-12-31	87650		87650	2148.22	173	89971.2		89971.2
14	KORANTENG OFOSU NAOMI	D4828	2020-03-31	2020-07-29	12100		12100	198.38	52	12350.4		12350.4
15	ISAAC KOFI NENE OKLA		2021-09-13	2021-10-31	4800		4800	135.28	220	5155.28		5155.28
16	AHMED YUSSIE	C9014	2021-09-21	2021-11-01	4200		4200	346.24	266.5	4812.74		4812.74
17	JOHN ESSEL	C7627	2021-09-21	2022-03-09	16700		16700	245.08	270	17215.1		17215.1
18	KWAME ACHEAMPONG		2021-12-30	2022-05-16	13600		13600	378.98	215	14194		14194
19	COLLINS WOOD [PERRY NARTEY]	A0714	2021-12-30	2022-12-31	36500		36500	1955.36	1093	39548.4		39548.4
20	YAW [ADENTA MTTU]	A0719	2021-12-30	2022-07-31	21200		21200	537.02	315	22052		22052
21	YUSIF ABDUL [MANAF YUSIF]		2021-12-31	2022-03-25	8500		8500	165.2	220	8885.2		8885.2
22	LADY KWABENYA [AFI AZIATUO]	A6598	2022-07-19	2022-12-31	85550		85550	3012.58	649.33	89211.9		89211.9
23	BECKY ASIEYIE	B1838	2022-09-23	2022-09-27	1200		1200	144.2	120	1464.2		1464.2
24	FRANK ADDO	B2002	2022-09-26	2023-10-26	44300		44300	1167.95	575	46042.9		46042.9
25	MARY OFORIWA [ADOWA ACHIAA]	C7634	2022-12-29	2023-02-20	5300		5300	321.58	420	6041.58		6041.58
26	YAA LAPAZ [RITA OSEI]	B8109	2022-12-29		103550	1050	104600	809.38	555	105964		105964
27	KOFI UPSA	C5448	2023-05-12	2024-12-13	82500		82500	1815.59	1240	72015	7500	64515
28	YAW LADMA	A1544	2023-07-06		77400	1050	78450	980.55	370	67650	3000	64650
29	NANA AFIA LADMA [AISHA SOSA]	C8493	2023-07-07	2023-09-17	10950		10950	776.59	618.35	9344	3000	6344
30	DORCAS AMOAKOA	C8951	2023-07-17	2023-08-25	6000		6000	926.81	346.22	7273.03		7273.03
31	PEACE BOI [JOY IFUNANYA]	C9532	2023-07-26	2023-10-25	27900		27900	664.69	790	29354.7		29354.7
32	NAA AYELEY ODE	D0902	2023-08-23	2023-11-23	13950		13950	1071.34	545	15566.3		15566.3
33	KOFI WISCONSIN	D2054	2023-09-13		71500	1050	72550	1047.72	1230	74827.7		74827.7
34	ELEMAWUSE K.AORNYO	D3141	2023-05-10		85950	1050	87000	1098.65	980	89078.6		89078.6
35	KOJO ATOMIC	D3197	2023-06-10		81300	1050	82350	332.48	440	83122.5		83122.5
36	BABA LETICIA	D3152	2023-05-10		84900	1050	85950	655.51	145	86750.5		86750.5
37	FAUSTINA AKOSUA	D3316	2023-09-10	2023-11-28	12000		12000	347.51	560	12907.5		12907.5
38	CHARLOTTE ADOBEA	D3189	2023-10-07		66750	1050	67800	915.36	1545	70260.4		70260.4
39	ATAA AKUA	D3143	2023-05-10	2023-11-28	30450		30450	877.79	635	31962.8		31962.8
40	SHANTEL RITZ JUNCTION	D3326	2023-09-10	2023-12-07	13500		13500	272.18	835	14607.2		14607.2
41	OYIBI COFFIE	D3319	2023-10-10	2024-02-13	19050		19050	1763.28	850	21663.3		21663.3
42	HANNAH ADENTA	D3401	2023-10-11	2024-11-29	7540		7540	1350.73	420	9310.73		9310.73
43	RICHARD ADENTA	D3402	2023-10-10	2023-11-02	3600		3600	227.35	550	4377.35		4377.35
44	JOSEPH TETTEH	A0202	2023-10-10	2023-11-25	7050		7050	287.65	420	7757.65		7757.65
45	YAOVI AGBALANYO [ABENA OYIBI]	D4264	2023-11-01		63000	1050	64050	1531.24	1013.36	66594.6		66594.6
46	ABENA SCHOOL JUNCTION	D4271	2023-10-31		10500		10500	831.89	515	11846.9		11846.9
47	YAW BOI	D4222	2023-11-01	2024-02-28	18000		18000	1335.37	640	19975.4		19975.4
48	KWABENA OYIBI	D4261	2023-11-01	2024-01-24	12700		12700	112	400	13212		13212
49	ADJOA SPINTEX		2023-12-20	DISCHARGED	49350	1050	50400	113.97	515	51029		51029
	TOTAL				1624850	9450	1634300	36072.7	23056.3	1.66474e+06	13500	1.65124e+06

## Sheet: STCF 2024
				SET THE CAPTIVES FREE UPDATES AS AT 31/12/2024
NO	NAMES OF CLIENT	HOSPITAL ID	DATE OF PICKUP	DATE OF DISCHARGE	BALANCE B/F	AMOUNT OWING	ACCRUED OWING	DRUGS	SERVICES	TOTAL BILL	PAYMENT	BALANCE
	BALANCE B/F				1624850	9450	1634300	36072.7	23056.3	1.69343e+06	13500	1.67993e+06
1	AUNTY AMA MADINA	D3345	2024-10-10	DISCHARGE	20100		20100	409.58	870	21379.6		21379.6
2	ASABEA OYIBI	D4262	2024-11-01	DISCHARGED	37900		37900	982.83	590	39472.8		39472.8
3	AKUA BOATENG	E1054	2024-04-25	DISCHARGED	11350		11350	297.74	910	12557.7		12557.7
4	CINDY BOADU		2024-05-06		31650	1050	32700			32700		32700
5	AKUA MARY	E1442	2024-05-06	DISCHARGED	21550		21550	575.2	615	22740.2		22740.2
6	EUNICE TAWIAH	E1876	2024-05-17		33300	1050	34350	1024.95	450	35824.9		35824.9
7	ESTHER YAA	E1877	2024-05-16		32350	1050	33400	197.8	450	34047.8		34047.8
8	MIRACLE ASUMANIWAA	E1866	2024-05-16	DISCHARGED	24250		24250	1281.2	105	25636.2		25636.2
9	SELASE MORDZIE	E1916	2024-05-17	2024-06-06	2700		2700	198.2	415	3313.2		3313.2
10	ABENA NYAMEKROM	D9906	2024-03-26	DISCHARGED	15300		15300	1050.39	650	17000.4		17000.4
11	ADJOA ADENTA	E2101	2024-05-22		30300	1050	31350	240	375	31965		31965
12	STELLA GERTUDE BOAKYE	E1918	2024-05-17	DISCHARGED	8850		8850	187.15	475	9512.15		9512.15
13	DORCIS OYARIFA	D9746	2024-03-23		37050	1050	38100	568.4	535	39203.4		39203.4
14	VALLEY VIEW KWAKU	E2095	2024-05-22		37200	1050	38250		412.5	38662.5		38662.5
15	VINCENT TOGAH	E2094	2024-05-22	DISCHARGED	8250		8250	203.92	412.5	8866.42		8866.42
16	ROSALINE HOSSAY		2024-05-15		31350	1050	32400	183.72	375	32958.7		32958.7
17	PATIENCE NUMELO	E2682	2024-06-10		27450	1050	28500	802.72	577	29879.7		29879.7
18	JOHN BLENDER		2024-06-10		27450	1050	28500			28500		28500
19	FAUSTINA AGBOKPE	E3542	2024-06-28	2024-08-08	6150		6150	199	353.25	6702.25	6702	0.25
20	AKUSHIKA ADWOA		2024-07-01	DISCHARGED	3150		3150	163.39	585	3898.39		3898.39
21	SAVIOUR DETORH	E4842	2024-07-30		23100	1050	24150	253.1	432	24835.1		24835.1
22	GODFRED OFORI ANNAN	E6478	2024-09-13		16500	1050	17550	75.2	795	18420.2		18420.2
23	COLLINS OWUSU BOAKYE	E7072	2024-09-30		13350	1050	14400	787.56	470	15657.6		15657.6
24	COLLINS OWUSU	A1410	2024-11-07		8250		8250	497.12	640	9387.12		9387.12
25	KWAME BAKU	E7071	2024-10-01		13690	1050	14740	177.24	724.5	15641.7		15641.7
26	BELIEVE ABELEMPKE	E7872	2024-10-21		10650	1050	11700	266.7	435	12401.7		12401.7
27	ZAKARA MUSAH		2024-12-26	DISCHARGED	8100	1050	9150	121.99	430	9701.99		9701.99
28	PURITY LOVE	F0162	2024-12-26			900	900	266.7		1166.7	1000	166.7
29	EXPENSE				4945	0	4945	0	0	4945	0	4945
30	REPATRIATIONS				4250		4250			4250		4250
31	IMPREST FOR T&T 2024 STCF BENEFICIARIES				900		900			900		900
	TOTAL				2176235	26100	2202335	47084.5	36138	2.28556e+06	21202	2.26436e+06

## Sheet: STCF 2025 JAN
				SET THE CAPTIVES FREE UPDATES AS AT 31/01/2025
NO	NAMES OF CLIENT	HOSPITAL ID	DATE OF PICKUP	DATE OF DISCHARGE	NO DAYS STAYED	AMOUNT OWING	ACCURATE OWING	DRUGS	SERVICES	EXPENSE	EXPENSES	TOTAL BILL	PAYMENT	BALANCE
	BALANCE B/F				2166140	26100	2192240	47084.5	36138	2.27546e+06		2.27546e+06	21202	2.25426e+06
1	AB SAKORA [EDWARD AMENIKU]		2020-02-23		3600	1050	4650					4650		4650
2	AKOS LABONE		2019-02-22		3600	1050	4650					4650		4650
3	PIERRE AVAMIR	A1546	2020-02-22		3600	1050	4650					4650		4650
4	YAA LAPAZ [RITA OSEI]	B8109	2022-12-29		3600	1050	4650					4650		4650
5	COLLINS WOOD [PERRY NERTEY]	A0714	2022-06-03		3600	1050	4650					4650		4650
6	LADY KWABENYA [AFI AZIATUO]	A6598	2022-07-19		3600	1050	4650					4650		4650
7	YAW LADMA	A1544	2023-07-06		3600	1050	4650					4650		4650
8	KOFI WISCONSIN	D2054	2023-09-13		3600	1050	4650	15.6				4665.6		4665.6
9	ELEMAWUSE K.AORNYO	D3141	2023-05-10		3600	1050	4650					4650		4650
10	KOJO ATOMIC	D3197	2023-06-10		3600	1050	4650	99				4749		4749
11	CHARLOTTE ADOBEA	D3189	2023-10-07		3600	1050	4650	113.96	250.85			5014.81		5014.81
12	YAOVI AGBALANYO [ABENA OYIBI]	D4264	2023-11-01		3600	1050	4650	120.02	645			5415.02		5415.02
13	EUNICE TAWIAH	E1876	2024-05-17		3600	1050	4650	46.8				4696.8		4696.8
14	ADJOA ADENTA STATION	E2101	2024-05-22		3600	1050	4650					4650		4650
15	VALLEY VIEW KWAKU	E2095	2024-05-22		3600	1050	4650	89.2				4739.2		4739.2
16	ROSALINE HOSSAY	E1744	2024-05-15	DISCHARGED	2850		2850	365.4				3215.4		3215.4
17	JOHN BRENDER	E2715	2024-06-10	DISCHARGED	2850		2850	159				3009		3009
18	BABA LETICIA	D3152	2023-05-10		3600	1050	4650	161.8	535.06			5346.86		5346.86
19	SAVIOUR DETORH	E4842	2024-07-30		3600		3600					3600		3600
20	GODFRED OFORI ANNAN	E6478	2024-09-13		2850		2850					2850		2850
21	COLLINS OWUSU BOAKYE	E7072	2024-09-30	21/01/25	3600		3600					3600		3600
22	COLLINS OWUSU	A1410	2024-11-07		3150	1050	4200	15	40			4255		4255
23	KWAME BAKU	E7071	2024-10-01		3600	1050	4650	377.43	105			5132.43		5132.43
24	BELIEVE ABELEMPKE	E7872	2024-10-21		3600	1050	4650	166.5				4816.5		4816.5
25	PURITY LOVE	F0162	2024-12-26		3600	1050	4650	584.99	325			5559.99		5559.99
26	FLORANCE OWUSUSAA		2025-01-21							100	100	100		100
27	BETSY KYEREMATEY		2025-01-17							100	100	100		100
28	ABENA NYAMEKROM		2025-01-16							100	100	100		100
29	VINCENT TOGAH		2025-01-28							100	100	100		100
	TOTAL				2253440	47100	2300540	49399.2	38038.9	2.27586e+06	400	2.38838e+06	21202	2.36718e+06

## Sheet: STCF DISCHARGED 2024
		SET THE CAPTIVES FREE CLIENTS BEEN DISCHARGED AS OF 2024
NO	HOSPITAL ID	DATE OF PICKUP	DATE OF DISCHARGE	BAL B/F	AMOUNT OWING	ACCRUED OWING	DRUGS	SERVICES	TOTAL BILL	PAYMENT	BALANCE
1		2016-10-07	2017-02-22	3600		3600	106.23	130	3836.23		3836.23
2		2017-07-09	2019-08-28	20800		20800	154.28	90	21044.3		21044.3
3		2017-02-14	2020-07-02	52000		52000	245.07	170	52415.1		52415.1
4		2017-02-28	2019-05-21	28000		28000	324.02	130	28454		28454
5	A0875	2019-02-22	2022-12-31	47000		47000	1337.04	117.5	48454.5		48454.5
6		2019-10-10	2020-08-26	22190		22190	117.5	190	22497.5		22497.5
7		2019-08-30	2020-04-01	13500		13500	283.6	117	13900.6		13900.6
8	A1546	2019-02-22	2022-12-31	87650		87650	1346.62	60	89056.6		89056.6
9		2019-12-18	2020-07-19	10600		10600	450.89	270	11320.9		11320.9
10		2020-01-12	2020-08-26	25500		25500	465.7	555	26520.7		26520.7
11		2020-02-10	2020-06-25	9520		9520	172.05	330	10022		10022
12		2020-02-13	2020-03-16	3500		3500	168.01	150	3818.01		3818.01
13	A1557	2020-02-23	2022-12-31	87650		87650	2148.22	173	89971.2		89971.2
14	D4828	2020-03-31	2020-07-29	12100		12100	198.38	52	12350.4		12350.4
15		2021-09-13	2021-10-31	4800		4800	135.28	220	5155.28		5155.28
16	C9014	2021-09-21	2021-11-01	4200		4200	346.24	266.5	4812.74		4812.74
17	C7627	2021-09-21	2022-03-09	16700		16700	245.08	270	17215.1		17215.1
18		2021-12-30	2022-05-16	13600		13600	378.98	215	14194		14194
19	A0714	2021-12-30	2022-12-31	36500		36500	1955.36	1093	39548.4		39548.4
20	A0719	2021-12-30	2022-07-31	21200		21200	537.02	315	22052		22052
21		2021-12-31	2022-03-25	8500		8500	165.2	220	8885.2		8885.2
22	A6598	2022-07-19	2022-12-31	85550		85550	3012.58	649.33	89211.9		89211.9
23	B1838	2022-09-23	2022-09-27	1200		1200	144.2	120	1464.2		1464.2
24	B2002	2022-09-26	2023-10-26	44300		44300	1167.95	575	46042.9		46042.9
25	C7634	2022-12-29	2023-02-20	5300		5300	321.58	420	6041.58		6041.58
26	C5448	2023-05-12	2024-12-13	82500		82500	1815.59	1240	85555.6	7500	78055.6
27	C8493	2023-07-07	2023-09-17	10950		10950	776.59	618.35	12344.9	3000	9344.94
28	C8951	2023-07-17	2023-08-25	6000		6000	926.81	346.22	7273.03		7273.03
29	C9532	2023-07-26	2023-10-25	27900		27900	664.69	790	29354.7		29354.7
30	D0902	2023-08-23	2023-11-23	13950		13950	1071.34	545	15566.3		15566.3
31	D3316	2023-09-10	2023-11-28	12000		12000	347.51	560	12907.5		12907.5
32	D3143	2023-05-10	2023-11-28	30450		30450	877.79	635	31962.8		31962.8
33	D3326	2023-09-10	2023-12-07	13500		13500	272.18	835	14607.2		14607.2
34	D3319	2023-10-10	2024-02-13	19050		19050	1763.28	850	21663.3		21663.3
35	D3401	2023-10-11	2024-11-29	7540		7540	1350.73	420	9310.73		9310.73
36	D3402	2023-10-10	2023-11-02	3600		3600	227.35	550	4377.35		4377.35
37	A0202	2023-10-10	2023-11-25	7050		7050	287.65	420	7757.65		7757.65
38	D4222	2023-11-01	2024-02-28	18000		18000	1335.37	640	19975.4		19975.4
39	D4261	2023-11-01	2024-01-24	12700		12700	112	400	13212		13212
40		2023-12-20	DISCHARGED	49350	1050	50400	113.97	515	51029		51029
41	D3345	2024-10-10	DISCHARGE	20100		20100	409.58	870	21379.6		21379.6
42	D4262	2024-11-01	DISCHARGED	37900		37900	982.83	590	39472.8		39472.8
43	E1054	2024-04-25	2024-06-20	11350		11350	297.74	910	12557.7		12557.7
44	E1442	2024-05-06	DISCHARGED	21550		21550	575.2	615	22740.2		22740.2
45	E1866	2024-05-16	2024-10-24	24250		24250	1281.2	105	25636.2		25636.2
46	E1916	2024-05-17	2024-06-10	2700		2700	198.2	415	3313.2		3313.2
47	D9906	2024-03-26	DISCHARGED	15300		15300	1050.39	650	17000.4		17000.4
48	E1918	2024-05-17	2024-07-25	8850		8850	187.15	475	9512.15		9512.15
49	E2094	2024-05-22	2024-06-20	8250		8250	203.92	412.5	8866.42		8866.42
50	E3542	2024-06-28	2024-08-08	6150		6150	199	353.25	6702.25	6702	0.25
51		2024-07-01	2024-07-30	3150		3150	163.39	585	3898.39		3898.39
52		2024-11-08	2024-12-20	8100	1050	9150	121.99	430	9701.99		9701.99
				1147650	2100	1149750	33540.5	22673.7	1.20596e+06	17202	1.18876e+06
